# Supplementary material for: Metabolic Profiling, Antiviral Activity and the Microbiome of Some Mauritian Soft Corals
Source: Mar Drugs. 2023 Oct 31;21(11):574. doi: 10.3390/md21110574 (PMC10672535; doi:10.3390/md21110574)
Supplement: Supplementary file 1 [file marinedrugs-21-00574-s001.zip]

Archive with 6 entries (6 files):
- Supplementary data S3 - L.patulum.pdf
- Supplementary data S4- S.polydactyla.pdf
- Supplementary data S5 - L.crassum.pdf
- Supplementary table S1.xlsx
- Supplementary Tables S6-S7.pdf
- Supplmentary data S2 - C.simplex.pdf
