# Supplementary material for: Metabolic Profiling, Antiviral Activity and the Microbiome of Some Mauritian Soft Corals
Source: Mar Drugs. 2023 Oct 31;21(11):574. doi: 10.3390/md21110574 (PMC10672535; doi:10.3390/md21110574)
Supplement: Supplementary file 1 [file marinedrugs-21-00574-s001.zip › Supplementary table S1.xlsx]

## Sheet: metabolites
Table S1. LCMS screening of the four soft coral extracts. The metabolite name is given in column D. All the m/z are given mostly as accurate mass of the protonated ion [M+H]+ or Ammonium ion [M+NH4]+.
Average Rt(min)	Measured M/z	Metabolite name	Adduct type	MS/MS assigned	Theoricital m/z	Formula	Ontology	INCHIKEY	SMILES	m/z matched	Comment	Isotope tracking parent ID	Isotope tracking weight number	m/z similarity	Simple dot product	Weighted dot product	Reverse dot product	Matched peaks count	Matched peaks percentage	Total score	S/N average
6.015	203.15031	"N,N-DIMETHYL-ARGININE"	[M+H]+	TRUE	203.14999	C8H18N4O2	Arginine and derivatives	YDGMGEXADBMOMJ-UHFFFAOYSA-N	CN(C)C(=NCCCC(C(=O)O)N)N	TRUE	Normalized unit: Intensity; Annotation method: MSMS_Public_EXP_Pos_VS17_1	6233	0	1	0.58	0.63	0.97	16	1	1.6	105.28
11.562	191.1499	((1S,9aR)-octahydro-1H-quinolizin-1-yl)methanamine	[M+H]+	TRUE	191.14999	C10H20N2	Quinolizines	WSBDCEJEINRUML-VHSXEESVSA-N	NCC1CCCN2CCCCC21	TRUE	Normalized unit: Intensity; Annotation method: MSMS_Public_EXP_Pos_VS17_1	5643	0	1	0	null	0.75	1	1	0.92	5.99
1.063	264.10495	(-)-n-benzoyl-2-hydroxy-2-phenylethylamine	[M+H]+	TRUE	264.10001	C15H15NO2	Benzamides	JZUOCQXDQFRPAF-AWEZNQCLSA-N	O=C(NCC(O)C=1C=CC=CC1)C=2C=CC=CC2	TRUE	Normalized unit: Intensity; Annotation method: MSMS_Public_EXP_Pos_VS17_1	8706	0	0.88	0.05	0.05	0.87	2	1	0.95	25.48
13.039	313.05798	(+)Catechin	[M+H]+	TRUE	313.07001	C15H14O6	Catechins	PFTAWBLQPZVEMU-DZGCQCFKSA-N	OC=1C=C(O)C2=C(OC(C3=CC=C(O)C(O)=C3)C(O)C2)C1	TRUE	Normalized unit: Intensity; Annotation method: MSMS_Public_EXP_Pos_VS17_1	10608	0	0.78	0.07	0.07	0.75	1	1	0.88	30.24
14.775	453.18054	(1R,5S)-3-(1-oxo-2-(pyridin-4-ylmethyl)-1,2-dihydroisoquinoline-4-carbonyl)-3,4,5,6-tetrahydro-1H-1,5-methanopyrido[1,2-a][1,5]diazocin-8(2H)-one	[M+H]+	TRUE	453.19	C27H24N4O3	Cytisine and derivatives	HRIXOCFMOJEHEU-UXHICEINSA-N	O=C1C=CC=C2N1CC3CN(C(=O)C4=CN(C(=O)C=5C=CC=CC54)CC=6C=CN=CC6)CC2C3	TRUE	Normalized unit: Intensity; Annotation method: MSMS_Public_EXP_Pos_VS17_1	14396	0	0.64	0.01	0.01	0.74	2	1	0.74	5.75
7.643	169.12616	(1s,5s)-1,5-dimethyl-3,7-diazabicyclo[3.3.1]nonan-9-one	[M+H]+	TRUE	169.13	C9H16N2O	Piperidinones	VAXDAORNOMZREO-DTORHVGOSA-N	O=C1C2(C)CNCC1(C)CNC2	TRUE	Normalized unit: Intensity; Annotation method: MSMS_Public_EXP_Pos_VS17_1	4636	0	0.93	0.01	0.01	0.75	1	1	0.89	7.54
18.001	144.10201	(2R)-6-methylpiperidine-2-carboxylic acid	[M+H]+	TRUE	144.10001	C7H13NO2	L-alpha-amino acids	IHLDCUQUFBWSJU-PRJDIBJQSA-N	O=C(O)C1NC(C)CCC1	TRUE	Normalized unit: Intensity; Annotation method: MSMS_Public_EXP_Pos_VS17_1	3387	0	0.98	0.02	0.03	0.86	3	1	0.97	6.15
8.458	669.33411	(2R,3R,4S,5S,6R)-2-[(E)-5-[(1R,4aS,5S,6R,8aS)-6-hydroxy-5,8a-dimethyl-2-methylidene-5-[[(2R,3R,4S,5S,6R)-3,4,5-trihydroxy-6-(hydroxymethyl)oxan-2-yl]oxymethyl]-3,4,4a,6,7,8-hexahydro-1H-naphthalen-1-yl]-3-methylpent-2-enoxy]-6-(hydroxymethyl)oxane-3,4,5-triol	[M+H]+	TRUE	669.34619	C32H54O13	Diterpene glycosides	QIOMMMCQFIBVKA-PPQBIMEKSA-N	OCC1OC(OCC=C(C)CCC2C(=C)CCC3C(C)(COC4OC(CO)C(O)C(O)C4O)C(O)CCC23C)C(O)C(O)C1O	TRUE	Normalized unit: Intensity; Annotation method: MSMS_Public_EXP_Pos_VS17_1	16298	0	0.67	0	0	0.74	2	0.5	0.67	18.22
8.5	438.28455	(2Z,6E,10Z)-12-acetyloxy-10-(acetyloxymethyl)-6-methyl-2-(4-methylpent-3-enyl)dodeca-2,6,10-trienoic acid	[M+H]+	TRUE	438.28641	C24H36O6	Acyclic diterpenoids	HIKQPXPTFKUOGM-POVULIOGSA-N	O=C(O)C(=CCCC(=CCCC(=CCOC(=O)C)COC(=O)C)C)CCC=C(C)C	TRUE	Normalized unit: Intensity; Annotation method: MSMS_Public_EXP_Pos_VS17_1	14037	0	0.98	0.44	0.44	0.76	96	0.9	1.34	217.75
12.85	532.19952	(3R)-N-((2S,3R)-1-((benzo[d][1,3]dioxol-5-ylmethyl)amino)-3-methyl-1-oxopentan-2-yl)-2,2-dimethyl-5-oxo-2,3,5,9b-tetrahydrothiazolo[2,3-a]isoindole-3-carboxamide	[M+H]+	TRUE	532.19	C27H31N3O5S	Isoindolones	YYAHDCGHROJYNX-JEQJESNBSA-N	O=C1C=2C=CC=CC2C3SC(C)(C)C(C(=O)NC(C(=O)NCC4=CC=C5OCOC5=C4)C(C)CC)N13	TRUE	Normalized unit: Intensity; Annotation method: MSMS_Public_EXP_Pos_VS17_1	15299	0	0.67	0.01	0.02	0.75	1	1	0.76	19.52
8.862	725.39716	(3R,4R,5R,6R)-2-(((2R,3S,4S,5R)-2-(((2'R,4R,4'S,5'R,6R,6aR,8aS,9S)-4,4'-dihydroxy-5',6a,8a,9-tetramethyl-1,3,3',4,4',5,5',6,6a,6b,6',7,8,8a,8b,9,11a,12,12a,12b-icosahydrospiro[naphtho[2',1':4,5]indeno[2,1-b]furan-10,2'-pyran]-6-yl)oxy)-4,5-dihydroxytetrahydro-2H-pyran-3-yl)oxy)-6-methyltetrahydro-2H-pyran-3,4,5-triol	[M+H]+	TRUE	725.40997	C38H60O13	Steroidal saponins	CEUOJNPNKKLCDB-ZRWDAXMGSA-N	OC1CC2=CCC3C(CCC4(C)C3CC5OC6(OCC(C)C(O)C6)C(C)C54)C2(C)C(OC7OCC(O)C(O)C7OC8OC(C)C(O)C(O)C8O)C1	TRUE	Normalized unit: Intensity; Annotation method: MSMS_Public_EXP_Pos_VS17_1	16661	0	0.69	0.03	0.08	0.75	1	1	0.81	11.28
1.936	666.33362	(3S,6aS,8R,9S,10S,11aR,12S,12aR)-11a-acetoxy-1-ethyl-9-hydroxy-6,10,13-trimethoxy-3-(methoxymethyl)tetradecahydro-1H-3,6a,12-(epiethane[1,1,2]triyl)-7,9-methanonaphtho[2,3-b]azocin-8-yl 4-methoxybenzoate	[M+H]+	TRUE	666.33002	C35H49NO10	Aconitane-type diterpenoid alkaloids	GAZDXIGXYWVWQX-MFPSJDIESA-N	O=C(OC1C2C3CC1(O)C(OC)CC2(OC(=O)C)C4C(OC)C5C6(COC)CN(CC)C4C35C(OC)CC6)C7=CC=C(OC)C=C7	TRUE	Normalized unit: Intensity; Annotation method: MSMS_Public_EXP_Pos_VS17_1	16258	0	0.97	0.01	0.01	0.75	1	1	0.91	6.61
16.64	424.04901	(4-bromophenyl)(7,8-dimethoxy-3-methyl-2,3-dihydro-1H-benzo[d]azepin-4-yl)methanone	[M+H]+	TRUE	424.04999	C20H20BrNO3	Benzazepines	CBRIPBVLBHVFML-UHFFFAOYSA-N	O=C(C1=CC=C(Br)C=C1)C2=CC=3C=C(OC)C(OC)=CC3CCN2C	TRUE	Normalized unit: Intensity; Annotation method: MSMS_Public_EXP_Pos_VS17_1	13814	0	1	0.09	0.11	0.75	1	1	1.01	17.82
3.074	179.10637	(4-methylcyclohex-3-ene-1,1-diyl)dimethanol	[M+H]+	TRUE	179.10001	C9H16O2	Primary alcohols	JTRLVVUONAUOHI-UHFFFAOYSA-N	OCC1(CO)CC=C(C)CC1	TRUE	Normalized unit: Intensity; Annotation method: MSMS_Public_EXP_Pos_VS17_1	5009	0	0.81	0.05	0.06	0.87	2	1	0.92	11.46
12.36	241.15445	(4R,4aS,6R)-6-isopropenyl-4,4a-dimethyl-4,4a,5,6,7,8-hexahydro-2(3H)-naphthalenone	[M+H]+	TRUE	241.16	C15H22O	Eremophilane, 8,9-secoeremophilane and furoeremophilane sesquiterpenoids	WTOYNNBCKUYIKC-JMSVASOKSA-N	O=C1C=C2CCC(C(=C)C)CC2(C)C(C)C1	TRUE	Normalized unit: Intensity; Annotation method: MSMS_Public_EXP_Pos_VS17_1	7752	0	0.86	0.76	0.63	0.75	1	1	1.54	76.26
3.067	220.15424	(4S,5Z,6S)-4-(2-methoxy-2-oxoethyl)-5-[2-[(E)-3-phenylprop-2-enoyl]oxyethylidene]-6-[(2S,3R,4S,5S,6R)-3,4,5-trihydroxy-6-(hydroxymethyl)oxan-2-yl]oxy-4H-pyran-3-carboxylic acid	[M+H]+	TRUE	220.15433	C10H18O4	Oxolanes	IVOODSRSVJPWLY-UHFFFAOYSA-N	O=C(O)C(C)C1OC(CC1)CC(O)C	TRUE	Normalized unit: Intensity; Annotation method: MSMS_Public_EXP_Pos_VS17_1	6911	0	1	0.32	0.39	0.76	26	0.65	1.22	7.45
3.018	410.2356	(6S,6aS,13S,13aR)-N-(benzo[d][1,3]dioxol-5-ylmethyl)-2,3,4,6,6a,7,8,9,10,12,13,13a-dodecahydro-1H-6,13-methanodipyrido[1,2-a:3',2'-e]azocine-1-carboxamide	[M+H]+	TRUE	410.23999	C24H31N3O3	Aloperine and related alkaloids	CMDLPOPJXJYAMB-UHFFFAOYSA-N	O=C(NCC1=CC=C2OCOC2=C1)N3CCCC4=CC5CC(CN6CCCCC65)C43	TRUE	Normalized unit: Intensity; Annotation method: MSMS_Public_EXP_Pos_VS17_1	13575	0	0.91	0	0	0.75	1	1	0.87	60.71
10.986	182.10205	(S)-4-methyl-2-(1H-pyrrol-1-yl)pentanoic acid	[M+H]+	TRUE	182.11	C10H15NO2	Alpha amino acids and derivatives	CCIUIWFXXDCCOJ-VIFPVBQESA-N	O=C(O)C(N1C=CC=C1)CC(C)C	TRUE	Normalized unit: Intensity; Annotation method: MSMS_Public_EXP_Pos_VS17_1	5191	0	0.73	0.09	0.12	0.86	5	0.8	0.89	4.65
9.683	624.23645	(S)-methyl 2-((S)-2-(((S)-7-acetamido-1,2,3-trimethoxy-9-oxo-5,6,7,9-tetrahydrobenzo[a]heptalen-10-yl)amino)-4-(methylthio)butanamido)propanoate	[M+H]+	TRUE	624.23999	C30H39N3O8S	Peptides	QKYMKDOHBLWSEL-YROCYRMSSA-N	O=C1C=C2C(=CC=C1NC(C(=O)NC(C(=O)OC)C)CCSC)C3=C(OC)C(OC)=C(OC)C=C3CCC2NC(=O)C	TRUE	Normalized unit: Intensity; Annotation method: MSMS_Public_EXP_Pos_VS17_1	16056	0	0.96	0	0.01	0.75	1	1	0.9	8.93
3.031	684.42712	[(2S,3R,4S,5S,6R)-3,4,5-trihydroxy-6-(hydroxymethyl)oxan-2-yl] (1S,4aR,6aS,6bR,8R,10R,11R,12aR,14bS)-1,8,10,11-tetrahydroxy-2,2,6a,6b,9,9,12a-heptamethyl-1,3,4,5,6,6a,7,8,8a,10,11,12,13,14b-tetradecahydropicene-4a-carboxylate	[M+H]+	TRUE	684.4317	C36H58O11	Triterpenoids	DRZYJIXQEOTQDA-VETDSPFISA-N	O=C(OC1OC(CO)C(O)C(O)C1O)C23CCC(C)(C)C(O)C3C4=CCC5C6(C)CC(O)C(O)C(C)(C)C6C(O)CC5(C)C4(C)CC2	TRUE	Normalized unit: Intensity; Annotation method: MSMS_Public_EXP_Pos_VS17_1	16425	0	0.99	0.41	0.28	0.83	113	0.86	1.26	6.43
7.555	295.18985	[6]-Gingerol	[M+H]+	TRUE	295.1904	C17H26O4	Gingerols	NLDDIKRKFXEWBK-UHFFFAOYSA-N	CCCCCC(O)CC(=O)CCC1=CC(OC)=C(O)C=C1	TRUE	Normalized unit: Intensity; Annotation method: MSMS_Public_EXP_Pos_VS17_1	9963	0	1	0.19	0.22	0.97	9	1	1.2	8.67
12.837	267.09824	1-(3-carboxypropyl)-3,7-dimethylxanthine	[M+H]+	TRUE	267.1088	C11H14N4O4	Xanthines	WKASGTGXOGALBG-UHFFFAOYSA-N	CN1C=NC2=C1C(=O)N(CCCC(O)=O)C(=O)N2C	TRUE	Normalized unit: Intensity; Annotation method: MSMS_Public_EXP_Pos_VS17_1	8825	0	0.64	0.47	0.66	0.88	7	0.57	1.27	543.99
1.748	191.16406	1,1-Dimethyl-4-phenylpiperazinium	[M+H]+	TRUE	191.15401	C12H18N2	Phenylpiperazines	WVHNHHJEHFWYHH-UHFFFAOYSA-N	C=1C=CC(=CC1)C2NC(C)C(NC2)C	TRUE	Normalized unit: Intensity; Annotation method: MSMS_Public_EXP_Pos_VS17_1	5650	0	0.61	null	null	0.73	2	0.5	0.63	4.24
1.297	217.10687	1,2,3,4-tetrahydro-6-methoxy-1-oxo-beta-carboline	[M+H]+	TRUE	217.10001	C12H12N2O2	Beta carbolines	PWARHDUWOJUADN-UHFFFAOYSA-N	O=C1NCCC=2C=3C=C(OC)C=CC3NC12	TRUE	Normalized unit: Intensity; Annotation method: MSMS_Public_EXP_Pos_VS17_1	6765	0	0.79	0.23	0.28	0.88	2	1	1.11	6.57
2.161	173.08061	1,4-Cyclohexanedicarboxylic acid	[M+H]+	TRUE	173.07851	C8H12O4	Dicarboxylic acids and derivatives	PXGZQGDTEZPERC-UHFFFAOYSA-N	O=C(O)C1CCC(C(=O)O)CC1	TRUE	Normalized unit: Intensity; Annotation method: MSMS_Public_EXP_Pos_VS17_1	4779	0	0.98	0.25	0.25	0.73	3	0.67	1.09	6.51
8.815	159.10146	1,5-Naphthalenediamine	[M+H]+	TRUE	159.09171	C10H10N2	Naphthalenes	KQSABULTKYLFEV-UHFFFAOYSA-N	NC1=CC=CC2=C(N)C=CC=C12	TRUE	Normalized unit: Intensity; Annotation method: MSMS_Public_EXP_Pos_VS17_1	4133	0	0.62	0.12	0.14	0.83	14	1	0.88	49.07
11.026	210.09612	10-methylacridone	[M+H]+	TRUE	210.09	C14H11NO	Acridones	XUVKSPPGPPFPQN-UHFFFAOYSA-N	O=C1C=2C=CC=CC2N(C=3C=CC=CC13)C	TRUE	Normalized unit: Intensity; Annotation method: MSMS_Public_EXP_Pos_VS17_1	6463	0	0.83	0.46	0.5	0.83	6	0.67	1.28	84.5
1.777	130.159	1-Amino-1-cyclopentanecarboxylic acid	[M+H]+	TRUE	130.14999	C6H11NO2	L-alpha-amino acids	NILQLFBWTXNUOE-UHFFFAOYSA-N	C1CCC(C1)(C(=O)O)N	TRUE	Normalized unit: Intensity; Annotation method: MSMS_Public_EXP_Pos_VS17_1	2804	0	0.67	0	null	0.71	5	0.4	0.64	51.51
11.886	224.09489	1-Cinnamoylpyrrolidine	[M+H]+	TRUE	224.10001	C13H15NO	Cinnamic acids and derivatives	JSIGICUAXLIURX-CMDGGOBGSA-N	O=C(C=CC=1C=CC=CC1)N2CCCC2	TRUE	Normalized unit: Intensity; Annotation method: MSMS_Public_EXP_Pos_VS17_1	7025	0	0.88	0.31	0.48	0.82	3	0.67	1.22	15.85
8.649	359.31482	1-Monostearin	[M+H]+	TRUE	359.31549	C21H42O4	1-monoacylglycerols	VBICKXHEKHSIBG-UHFFFAOYSA-N	O=C(OCC(O)CO)CCCCCCCCCCCCCCCCC	TRUE	Normalized unit: Intensity; Annotation method: MSMS_Public_EXP_Pos_VS17_1	12315	0	1	0.38	0.59	0.79	13	0.69	1.36	1554.95
3.723	359.31509	1-Monostearin	[M+H]+	TRUE	359.31549	C21H42O4	1-monoacylglycerols	VBICKXHEKHSIBG-UHFFFAOYSA-N	O=C(OCC(O)CO)CCCCCCCCCCCCCCCCC	TRUE	Normalized unit: Intensity; Annotation method: MSMS_Public_EXP_Pos_VS17_1	12326	0	1	0.4	0.63	0.79	13	0.69	1.39	397.49
13.187	561.21924	2-((6-((6,7-dimethoxy-3,4-dihydroisoquinolin-2(1H)-yl)methyl)-4-oxo-4H-pyran-3-yl)oxy)-N-(3,4-dimethoxyphenethyl)acetamide	[M+H]+	TRUE	561.21997	C29H34N2O8	Tetrahydroisoquinolines	SZNJLZSXOGIOOZ-UHFFFAOYSA-N	O=C1C=C(OC=C1OCC(=O)NCCC2=CC=C(OC)C(OC)=C2)CN3CC4=CC(OC)=C(OC)C=C4CC3	TRUE	Normalized unit: Intensity; Annotation method: MSMS_Public_EXP_Pos_VS17_1	15502	0	1	0.1	0.17	0.83	3	0.67	1.02	18.15
12.817	335.08212	2-(3,4-dimethoxyphenyl)-7-methoxy-4H-chromen-4-one	[M+H]+	TRUE	335.09	C18H16O5	7-O-methylated flavonoids	VSFZYCDPDWSYSS-UHFFFAOYSA-N	O=C1C=C(OC2=CC(OC)=CC=C12)C=3C=CC(OC)=C(OC)C3	TRUE	Normalized unit: Intensity; Annotation method: MSMS_Public_EXP_Pos_VS17_1	11477	0	0.73	0	0.01	0.75	1	1	0.79	97.85
11.771	419.16257	2-(3,5-dimethyl-7-oxo-7H-furo[3,2-g]chromen-6-yl)-N-(3-(2-oxopyrrolidin-1-yl)propyl)acetamide	[M+H]+	TRUE	419.16	C22H24N2O5	Psoralens	MDWIGGAVQHTZTG-UHFFFAOYSA-N	O=C1OC=2C=C3OC=C(C3=CC2C(=C1CC(=O)NCCCN4C(=O)CCC4)C)C	TRUE	Normalized unit: Intensity; Annotation method: MSMS_Public_EXP_Pos_VS17_1	13737	0	0.97	0.04	0.07	0.88	2	1	1	18.46
16.287	353.15894	2-(4-(3,4-dihydro-2H-benzo[b][1,4]dioxepin-7-yl)-3-methyl-1H-pyrazol-5-yl)-5-methoxyphenol	[M+H]+	TRUE	353.14999	C20H20N2O4	Phenylpyrazoles	UMTVUIVCCWBBHM-UHFFFAOYSA-N	OC=1C=C(OC)C=CC1C=2NN=C(C2C3=CC=C4OCCCOC4=C3)C	TRUE	Normalized unit: Intensity; Annotation method: MSMS_Public_EXP_Pos_VS17_1	12093	0	0.67	0.01	null	0.83	2	1	0.78	120.82
12.119	160.09677	2-(4-aminotetrahydro-2H-pyran-4-yl)acetic acid	[M+H]+	TRUE	160.10001	C7H13NO3	Pyranoid amino acids and derivatives	QRIAWCUEIMQLGG-UHFFFAOYSA-N	O=C(O)CC1(N)CCOCC1	TRUE	Normalized unit: Intensity; Annotation method: MSMS_Public_EXP_Pos_VS17_1	4157	0	0.95	0.91	0.71	0.75	1	1	1.7	203.45
6.405	261.13058	2-(4-oxoquinazolin-3(4H)-yl)ethyl isobutyrate	[M+H]+	TRUE	261.13	C14H16N2O3	Quinazolines	DXZNCVRUZDRWLR-UHFFFAOYSA-N	O=C(OCCN1C=NC=2C=CC=CC2C1=O)C(C)C	TRUE	Normalized unit: Intensity; Annotation method: MSMS_Public_EXP_Pos_VS17_1	8575	0	1	0.08	0.1	0.87	3	1	1.04	75.52
9.272	191.12762	2-(5-methoxy-1H-indol-3-yl)ethanamine	[M+H]+	TRUE	191.12	C11H14N2O	Tryptamines and derivatives	JTEJPPKMYBDEMY-UHFFFAOYSA-N	O(C=1C=CC=2NC=C(C2C1)CCN)C	TRUE	Normalized unit: Intensity; Annotation method: MSMS_Public_EXP_Pos_VS17_1	5641	0	0.75	0.01	0.01	0.75	1	1	0.8	8.79
12.712	177.06328	2-(hydroxymethyl)-4(3H)-quinazolinone	[M+H]+	TRUE	177.06599	C9H8N2O2	Quinazolines	QXGGDTNBLBJSIJ-UHFFFAOYSA-N	C1=CC=C2C(=C1)C(=O)N=C(N2)CO	TRUE	Normalized unit: Intensity; Annotation method: MSMS_Public_EXP_Pos_VS17_1	4955	0	0.96	0.01	0.01	0.85	2	1	0.94	73.16
2.473	194.1035	2-(methyl(2H-pyrazolo[3,4-d]pyrimidin-4-yl)amino)ethanol	[M+H]+	TRUE	194.10001	C8H11N5O	Pyrazolo[3,4-d]pyrimidines	MRRQSPRCJKZSOG-UHFFFAOYSA-N	OCCN(C1=NC=NC2=NNC=C21)C	TRUE	Normalized unit: Intensity; Annotation method: MSMS_Public_EXP_Pos_VS17_1	5791	0	0.94	0.51	0.75	0.87	4	0.75	1.51	7.94
9.215	180.13806	2-(N-Ethyl-m-toluidino)ethanol	[M+H]+	TRUE	180.13831	C11H17NO	Aminotoluenes	KRNUKKZDGDAWBF-UHFFFAOYSA-N	CCN(CCO)C1=CC(C)=CC=C1	TRUE	Normalized unit: Intensity; Annotation method: MSMS_Public_EXP_Pos_VS17_1	5077	0	1	0.28	0.35	0.82	9	0.67	1.2	5.84
9.399	150.11237	2,2',2''-Nitrilotriethanol	[M+H]+	TRUE	150.11299	C6H15NO3	1,2-aminoalcohols	GSEJCLTVZPLZKY-UHFFFAOYSA-N	OCCN(CCO)CCO	TRUE	Normalized unit: Intensity; Annotation method: MSMS_Public_EXP_Pos_VS17_1	3701	0	1	0.55	0.63	0.94	5	1	1.57	112.27
9.291	156.13814	2,2,6,6-Tetramethyl-4 piperidone	[M+H]+	TRUE	156.13831	C9H17NO	Piperidinones	JWUXJYZVKZKLTJ-UHFFFAOYSA-N	CC1(C)CC(=O)CC(C)(C)N1	TRUE	Normalized unit: Intensity; Annotation method: MSMS_Public_EXP_Pos_VS17_1	3979	0	1	0.24	0.2	0.8	2	1	1.15	19.87
12.294	196.13304	2,2'-[(4-Methylphenyl)imino]diethanol	[M+H]+	TRUE	196.13319	C11H17NO2	Aminotoluenes	JUVSRZCUMWZBFK-UHFFFAOYSA-N	CC1=CC=C(C=C1)N(CCO)CCO	TRUE	Normalized unit: Intensity; Annotation method: MSMS_Public_EXP_Pos_VS17_1	5922	0	1	0.44	0.48	0.76	8	0.75	1.34	90.9
8.458	351.24368	2,4-dihydroxyheptadec-16-enyl acetate	[M+H]+	TRUE	351.25009	C19H36O4	Long-chain fatty alcohols	NLBYRERHXBTBBR-UHFFFAOYSA-N	O=C(OCC(O)CC(O)CCCCCCCCCCCC=C)C	TRUE	Normalized unit: Intensity; Annotation method: MSMS_Public_EXP_Pos_VS17_1	12037	0	0.81	0.08	0.11	0.74	2	1	0.92	7.29
8.683	351.24371	2,4-dihydroxyheptadec-16-enyl acetate	[M+H]+	TRUE	351.25009	C19H36O4	Long-chain fatty alcohols	NLBYRERHXBTBBR-UHFFFAOYSA-N	O=C(OCC(O)CC(O)CCCCCCCCCCCC=C)C	TRUE	Normalized unit: Intensity; Annotation method: MSMS_Public_EXP_Pos_VS17_1	12038	0	0.82	0.12	0.15	0.72	2	1	0.95	7.25
12.279	427.15372	2,6-dihydroxy-3-(4-methoxyphenyl)-5-(2,3,4,9-tetrahydro-1H-pyrido[3,4-b]indol-1-yl)pyrimidin-4(3H)-one	[M+H]+	TRUE	427.16	C22H20N4O4	Harmala alkaloids	ZGYSTIMSSGRLDA-UHFFFAOYSA-N	O=C1C(=C(O)N=C(O)N1C2=CC=C(OC)C=C2)C3NCCC=4C=5C=CC=CC5NC43	TRUE	Normalized unit: Intensity; Annotation method: MSMS_Public_EXP_Pos_VS17_1	13866	0	0.81	0.16	0.19	0.75	1	1	0.99	16.96
19.003	108.08234	2,6-Dimethylpyridine	[M+H]+	TRUE	108.0808	C7H9N	Methylpyridines	OISVCGZHLKNMSJ-UHFFFAOYSA-N	CC1=CC=CC(C)=N1	TRUE	Normalized unit: Intensity; Annotation method: MSMS_Public_EXP_Pos_VS17_1	1763	0	0.99	0.51	0.41	0.75	2	1	1.37	62.31
11.834	495.33847	24-epimakisterone A	[M+H]+	TRUE	495.32999	C28H46O7	Hydroxy bile acids, alcohols and derivatives	IJRBORPEVKCEQD-JMQWOFAPSA-N	O=C1C=C2C(CCC3(C)C(CCC23O)C(O)(C)C(O)CC(C)C(O)(C)C)C4(C)CC(O)C(O)CC14	TRUE	Normalized unit: Intensity; Annotation method: MSMS_Public_EXP_Pos_VS17_1	14970	0	0.7	0	null	0.75	1	1	0.77	132.72
4.586	156.04198	2-amino-4-hydroxypyrimidine-5-carboxylic acid	[M+H]+	TRUE	156.03999	C5H5N3O3	Pyrimidinecarboxylic acids	GBADBFAXAWZGHM-UHFFFAOYSA-N	O=C(O)C1=CN=C(N=C1O)N	TRUE	Normalized unit: Intensity; Annotation method: MSMS_Public_EXP_Pos_VS17_1	3955	0	0.98	0.05	0.05	0.75	1	1	0.96	20.8
16.837	151.03723	2-Aminobenzothiazole	[M+H]+	TRUE	151.03239	C7H6N2S	Benzothiazoles	UHGULLIUJBCTEF-UHFFFAOYSA-N	c1ccc2c(c1)nc(s2)N	TRUE	Normalized unit: Intensity; Annotation method: MSMS_Public_EXP_Pos_VS17_1	3735	0	0.9	0	0	0.75	1	1	0.87	26.58
10.574	184.06386	2-methyl-4-(pyridin-2-yl)but-3-yn-2-ol	[M+H]+	TRUE	184.07001	C10H11NO	Pyridines and derivatives	YBUWIVMOMHEALF-UHFFFAOYSA-N	OC(C#CC1=NC=CC=C1)(C)C	TRUE	Normalized unit: Intensity; Annotation method: MSMS_Public_EXP_Pos_VS17_1	5271	0	0.83	0.4	0.55	0.84	3	1	1.33	34.27
1.281	83.06071	2-Methylimidazole	[M+H]+	TRUE	83.0604	C4H6N2	Imidazoles	LXBGSDVWAMZHDD-UHFFFAOYSA-N	CC1=NC=CN1	TRUE	Normalized unit: Intensity; Annotation method: MSMS_Public_EXP_Pos_VS17_1	832	0	1	0.35	0.28	0.75	1	1	1.23	282.91
11.12	86.09678	2-Methylpyrrolidine; CE0; RGHPCLZJAFCTIK-UHFFFAOYSA-N	[M+H]+	TRUE	86.09643	C5H11N	Pyrrolidines	RGHPCLZJAFCTIK-UHFFFAOYSA-N	CC1CCCN1	TRUE	Normalized unit: Intensity; Annotation method: MSMS_Public_EXP_Pos_VS17_1	976	0	1	0.83	0.64	0.75	3	1	1.65	8.72
0.998	100.07587	2-Piperidone; CE0; XUWHAWMETYGRKB-UHFFFAOYSA-N	[M+H]+	TRUE	100.0757	C5H9NO	Piperidinones	XUWHAWMETYGRKB-UHFFFAOYSA-N	C1CCN=C(C1)O	TRUE	Normalized unit: Intensity; Annotation method: MSMS_Public_EXP_Pos_VS17_1	1353	0	1	0.94	0.73	0.75	2	1	1.76	164.03
12.93	498.11581	3-(4-(2-amino-2-oxoethoxy)phenyl)-3-(7-hydroxy-3-(4-hydroxyphenyl)-4-oxo-4H-chromen-8-yl)propanoic acid	[M+H]+	TRUE	498.10999	C26H21NO8	Isoflavones	CKSNMFLZWZXKGH-UHFFFAOYSA-N	O=C(O)CC(C1=CC=C(OCC(=O)N)C=C1)C=2C(O)=CC=C3C(=O)C(=COC32)C=4C=CC(O)=CC4	TRUE	Normalized unit: Intensity; Annotation method: MSMS_Public_EXP_Pos_VS17_1	14994	0	0.84	0.01	0.01	0.75	1	1	0.84	243021.6
11.246	198.07932	3,4-Dihydroxy-L-phenylalanine	[M+H]+	TRUE	198.0766	C9H11NO4	Tyrosine and derivatives	WTDRDQBEARUVNC-LURJTMIESA-N	OC(=O)C([H])(N)Cc(c1)cc(O)c(O)c1	TRUE	Normalized unit: Intensity; Annotation method: MSMS_Public_EXP_Pos_VS17_1	5982	0	0.96	0.46	0.6	0.8	3	0.67	1.39	406.6
17.025	291.09613	3,4-dimethyl-9-phenyl-7H-furo[2,3-f]chromen-7-one	[M+H]+	TRUE	291.10001	C19H14O3	Neoflavones	AXTZJFBZXCJFJP-UHFFFAOYSA-N	O=C1OC=2C=C(C3=C(OC=C3C)C2C(=C1)C=4C=CC=CC4)C	TRUE	Normalized unit: Intensity; Annotation method: MSMS_Public_EXP_Pos_VS17_1	9803	0	0.93	0.09	0.1	0.88	2	1	1.02	8.28
12.882	105.04411	3-Cyanopyridine	[M+H]+	TRUE	105.04525	C6H4N2	3-pyridinecarbonitriles	GZPHSAQLYPIAIN-UHFFFAOYSA-N	N#Cc(c1)cncc1	TRUE	Normalized unit: Intensity; Annotation method: MSMS_Public_EXP_Pos_VS17_1	1656	0	0.99	0.01	0.01	0.81	2	0.5	0.86	78.53
11.684	132.07674	3-Guanidinopropionic acid	[M+H]+	TRUE	132.07727	C4H9N3O2	Guanidines	KMXXSJLYVJEBHI-UHFFFAOYSA-N	NC(=N)NCCC(O)=O	TRUE	Normalized unit: Intensity; Annotation method: MSMS_Public_EXP_Pos_VS17_1	2871	0	1	0.45	0.56	0.78	6	0.83	1.4	135.95
16.706	182.08644	3-Hydroxyphenylalanine	[M+H]+	TRUE	182.0813	C9H11NO3	Phenylalanine and derivatives	JZKXXXDKRQWDET-UHFFFAOYSA-N	O=C(O)C(N)CC=1C=CC=C(O)C1	TRUE	Normalized unit: Intensity; Annotation method: MSMS_Public_EXP_Pos_VS17_1	5176	0	0.86	0.37	0.79	0.48	9	0.56	1.26	14.91
13.001	179.07623	3-Methoxycinnamic acid	[M+H]+	TRUE	179.07027	C10H10O3	Coumaric acids and derivatives	LZPNXAULYJPXEH-AATRIKPKSA-N	COC1=CC=CC(\C=C\C(O)=O)=C1	TRUE	Normalized unit: Intensity; Annotation method: MSMS_Public_EXP_Pos_VS17_1	5007	0	0.95	0.05	0.04	0.72	2	1	0.92	393.96
12.149	174.11234	3-Methyl-1-phenyl-1H-pyrazol-5-amine	[M+H]+	TRUE	174.1026	C10H11N3	Phenylpyrazoles	FMKMKBLHMONXJM-UHFFFAOYSA-N	CC1=NN(C(N)=C1)C1=CC=CC=C1	TRUE	Normalized unit: Intensity; Annotation method: MSMS_Public_EXP_Pos_VS17_1	4846	0	0.62	0.43	0.37	0.73	3	0.33	1.01	232.87
12.481	126.10452	3-METHYLHISTAMINE	[M+H]+	TRUE	126.103	C6H11N3	2-arylethylamines	CPAGZVLINCPJEH-UHFFFAOYSA-N	CN1C=NC=C1CCN	TRUE	Normalized unit: Intensity; Annotation method: MSMS_Public_EXP_Pos_VS17_1	2609	0	1	0.55	0.62	0.7	11	0.55	1.41	20.46
0.331	83.06087	3-Methylpyrazole	[M+H]+	TRUE	83.0604	C4H6N2	Pyrazoles	XKVUYEYANWFIJX-UHFFFAOYSA-N	CC1=NNC=C1	TRUE	Normalized unit: Intensity; Annotation method: MSMS_Public_EXP_Pos_VS17_1	859	0	1	0.84	0.65	0.75	2	1	1.66	476.12
10.914	210.09624	4-(1H-indol-3-yl)butan-2-one	[M+H]+	TRUE	210.09	C12H13NO	3-alkylindoles	ZJCUUXGLZWBCIL-UHFFFAOYSA-N	O=C(C)CCC1=CNC=2C=CC=CC21	TRUE	Normalized unit: Intensity; Annotation method: MSMS_Public_EXP_Pos_VS17_1	6469	0	0.82	0.45	0.39	0.75	1	1	1.25	45.64
12.674	157.08578	4,4'-Bipyridine	[M+H]+	TRUE	157.076	C10H8N2	Bipyridines and oligopyridines	MWVTWFVJZLCBMC-UHFFFAOYSA-N	C1=CC(=CC=N1)C1=CC=NC=C1	TRUE	Normalized unit: Intensity; Annotation method: MSMS_Public_EXP_Pos_VS17_1	4019	0	0.63	0.19	0.18	0.75	1	1	0.92	13.74
13.299	599.16522	4-[3,4,5-trihydroxy-6-(hydroxymethyl)oxan-2-yl]oxy-9-(3,4,5-trimethoxyphenyl)-5a,6,8a,9-tetrahydro-5H-[2]benzofuro[6,5-f][1,3]benzodioxol-8-one	[M+H]+	TRUE	599.17188	C28H32O13	Lignan glycosides	PAIASCMUTMHGHU-UHFFFAOYSA-N	O=C1OCC2CC3=C(OC4OC(CO)C(O)C(O)C4O)C=5OCOC5C=C3C(C6=CC(OC)=C(OC)C(OC)=C6)C12	TRUE	Normalized unit: Intensity; Annotation method: MSMS_Public_EXP_Pos_VS17_1	15876	0	0.87	0.1	0.12	0.74	2	0.5	0.87	5.32
9.136	151.0963	4`-Aminoacetanilide	[M+H]+	TRUE	151.08659	C8H10N2O	Acetanilides	CHMBIJAOCISYEW-UHFFFAOYSA-N	CC(=O)NC1=CC=C(N)C=C1	TRUE	Normalized unit: Intensity; Annotation method: MSMS_Public_EXP_Pos_VS17_1	3740	0	0.63	0.04	0.05	0.87	4	1	0.82	57.32
3.053	158.11745	4-Aminomethylcyclohexanecarboxylic acid	[M+H]+	TRUE	158.1176	C8H15NO2	Amino acids	GYDJEQRTZSCIOI-UHFFFAOYSA-N	O=C(O)C1CCC(CN)CC1	TRUE	Normalized unit: Intensity; Annotation method: MSMS_Public_EXP_Pos_VS17_1	4073	0	1	0.19	0.17	0.79	7	0.86	1.09	10.89
7.515	158.11746	4-Aminomethylcyclohexanecarboxylic acid	[M+H]+	TRUE	158.1176	C8H15NO2	Amino acids	GYDJEQRTZSCIOI-UHFFFAOYSA-N	O=C(O)C1CCC(CN)CC1	TRUE	Normalized unit: Intensity; Annotation method: MSMS_Public_EXP_Pos_VS17_1	4074	0	1	0.19	0.17	0.76	7	0.86	1.08	6.52
16.686	128.01923	4-Chloroaniline	[M+H]+	TRUE	128.0262	C6H6ClN	Aniline and substituted anilines	QSNSCYSYFYORTR-UHFFFAOYSA-N	NC1=CC=C(Cl)C=C1	TRUE	Normalized unit: Intensity; Annotation method: MSMS_Public_EXP_Pos_VS17_1	2663	0	0.87	0.09	0.13	0.73	2	1	0.95	66.72
12.315	232.10954	4-Formylaminoantipyrine	[M+H]+	TRUE	232.10809	C12H13N3O2	Phenylpyrazoles	WSJBSKRPKADYRQ-UHFFFAOYSA-N	Cc1c(c(=O)n(n1C)c2ccccc2)/N=C/O	TRUE	Normalized unit: Intensity; Annotation method: MSMS_Public_EXP_Pos_VS17_1	7358	0	0.99	0.42	0.66	0.83	5	0.8	1.45	110.42
10.852	146.09232	4-GUANIDINOBUTANOATE	[M+H]+	TRUE	146.09	C5H11N3O2	Gamma amino acids and derivatives	TUHVEAJXIMEOSA-UHFFFAOYSA-N	C(CC(=O)O)CN=C(N)N	TRUE	Normalized unit: Intensity; Annotation method: MSMS_Public_EXP_Pos_VS17_1	3494	0	0.97	0.21	0.27	0.93	8	0.88	1.18	55.41
9.314	146.09229	4-GUANIDINOBUTANOATE	[M+H]+	TRUE	146.092	C5H11N3O2	Gamma amino acids and derivatives	TUHVEAJXIMEOSA-UHFFFAOYSA-N	NC(N)=NCCCC(O)=O	TRUE	Normalized unit: Intensity; Annotation method: MSMS_Public_EXP_Pos_VS17_1	3493	0	1	0.2	0.25	0.95	9	0.89	1.19	35.09
12.422	382.13812	4-hydroxy-3-(4-methoxy-6-methyl-5,6,7,8-tetrahydro-[1,3]dioxolo[4,5-g]isoquinolin-5-yl)-chromen-2-one	[M+H]+	TRUE	382.13	C21H19NO6	4-hydroxycoumarins	VJLLAJFALOGHNM-QGZVFWFLSA-N	O=C1OC=2C=CC=CC2C(O)=C1C3C4=C(OC)C=5OCOC5C=C4CCN3C	TRUE	Normalized unit: Intensity; Annotation method: MSMS_Public_EXP_Pos_VS17_1	12954	0	0.82	0.23	0.22	0.75	1	1	1.05	9.54
13.06	188.07378	4-hydroxy-4-(pyridin-2-yl)butan-2-one	[M+H]+	TRUE	188.07001	C9H11NO2	Pyridines and derivatives	NYKHQRHPWDLZTL-UHFFFAOYSA-N	O=C(C)CC(O)C1=NC=CC=C1	TRUE	Normalized unit: Intensity; Annotation method: MSMS_Public_EXP_Pos_VS17_1	5499	0	0.93	0.08	0.09	0.75	1	1	0.96	20.68
12.6	188.06795	4-hydroxy-4-(pyridin-2-yl)butan-2-one	[M+H]+	TRUE	188.07001	C9H11NO2	Pyridines and derivatives	NYKHQRHPWDLZTL-UHFFFAOYSA-N	O=C(C)CC(O)C1=NC=CC=C1	TRUE	Normalized unit: Intensity; Annotation method: MSMS_Public_EXP_Pos_VS17_1	5496	0	0.98	0.1	0.11	0.84	3	1	1.04	29.94
12.914	188.07378	4-hydroxy-4-(pyridin-2-yl)butan-2-one	[M+H]+	TRUE	188.07001	C9H11NO2	Pyridines and derivatives	NYKHQRHPWDLZTL-UHFFFAOYSA-N	O=C(C)CC(O)C1=NC=CC=C1	TRUE	Normalized unit: Intensity; Annotation method: MSMS_Public_EXP_Pos_VS17_1	5500	0	0.93	0.06	0.07	0.75	1	1	0.95	21.32
12.757	188.07408	4-hydroxy-4-(pyridin-2-yl)butan-2-one	[M+H]+	TRUE	188.07001	C9H11NO2	Pyridines and derivatives	NYKHQRHPWDLZTL-UHFFFAOYSA-N	O=C(C)CC(O)C1=NC=CC=C1	TRUE	Normalized unit: Intensity; Annotation method: MSMS_Public_EXP_Pos_VS17_1	5501	0	0.94	0.06	0.07	0.75	1	1	0.95	11.13
11.207	224.12775	4-Hydroxybenzoylcholine	[M+H]+	TRUE	224.12758	C12H18NO3	Benzoic acid esters	BAPAICNRGIBFJT-UHFFFAOYSA-O	C[N+](C)(C)CCOC(=O)C1=CC=C(C=C1)O	TRUE	Normalized unit: Intensity; Annotation method: MSMS_Public_EXP_Pos_VS17_1	7045	0	1	0.52	0.58	0.88	2	1	1.51	71.48
17.117	185.0257	4-hydroxycoumarin	[M+H]+	TRUE	185.02	C9H6O3	4-hydroxycoumarins	VXIXUWQIVKSKSA-UHFFFAOYSA-N	O=C1OC=2C=CC=CC2C(O)=C1	TRUE	Normalized unit: Intensity; Annotation method: MSMS_Public_EXP_Pos_VS17_1	5345	0	0.85	0	null	0.88	2	1	0.88	16.17
3.084	231.15863	4-Isopropylantipyrine	[M+H]+	TRUE	231.1492	C14H18N2O	Phenylpyrazoles	PXWLVJLKJGVOKE-UHFFFAOYSA-N	Cc1c(c(=O)n(n1C)c2ccccc2)C(C)C	TRUE	Normalized unit: Intensity; Annotation method: MSMS_Public_EXP_Pos_VS17_1	7343	0	0.64	0.02	0.02	0.75	1	1	0.75	7.85
2.878	231.15857	4-Isopropylantipyrine	[M+H]+	TRUE	231.1492	C14H18N2O	Phenylpyrazoles	PXWLVJLKJGVOKE-UHFFFAOYSA-N	Cc1c(c(=O)n(n1C)c2ccccc2)C(C)C	TRUE	Normalized unit: Intensity; Annotation method: MSMS_Public_EXP_Pos_VS17_1	7342	0	0.64	0.02	0.02	0.75	1	1	0.76	12.22
17.097	143.99893	4-Methyl-5-thiazoleethanol	[M+H]+	TRUE	144	C6H9NOS	4,5-disubstituted thiazoles	BKAWJIRCKVUVED-UHFFFAOYSA-N	OCCc(s1)c(C)nc1	TRUE	Normalized unit: Intensity; Annotation method: MSMS_Public_EXP_Pos_VS17_1	3361	0	0.99	0.28	0.32	0.75	1	1	1.21	370.61
9.186	177.05444	4-Methylumbelliferone	[M+H]+	TRUE	177.05515	C10H8O3	7-hydroxycoumarins	HSHNITRMYYLLCV-UHFFFAOYSA-N	Oc(c2)cc(O1)c(c2)C(C)=CC(=O)1	TRUE	Normalized unit: Intensity; Annotation method: MSMS_Public_EXP_Pos_VS17_1	4950	0	1	0.02	0.02	0.87	7	0.86	0.95	4.7
9.081	117.10233	4-Methylvaleric acid	[M+H]+	TRUE	117.091	C6H12O2	Methyl-branched fatty acids	FGKJLKRYENPLQH-UHFFFAOYSA-N	CC(C)CCC(O)=O	TRUE	Normalized unit: Intensity; Annotation method: MSMS_Public_EXP_Pos_VS17_1	2153	0	1	0.13	0.11	0.73	7	0.86	1.01	21.12
3.077	403.24741	5-(4-acetyloxy-3-hydroxy-2,5,5,8a-tetramethyl-3,4,4a,6,7,8-hexahydronaphthalen-1-yl)-3-methylpentanoic acid	[M+H]+	TRUE	403.24548	C22H36O5	Diterpenoids	XFCLFWWTDWKJAH-UHFFFAOYSA-N	O=C(OC1C(O)C(=C(CCC(C)CC(=O)O)C2(C)CCCC(C)(C)C12)C)C	TRUE	Normalized unit: Intensity; Annotation method: MSMS_Public_EXP_Pos_VS17_1	13466	0	0.99	0.27	0.2	0.72	93	0.57	1.06	18.41
9.145	165.03267	5-(hydroxymethyl)pyrimidine-2,4-diol	[M+H]+	TRUE	165.03	C5H6N2O3	Pyrimidones	JDBGXEHEIRGOBU-UHFFFAOYSA-N	OC1=NC=C(C(O)=N1)CO	TRUE	Normalized unit: Intensity; Annotation method: MSMS_Public_EXP_Pos_VS17_1	4366	0	0.96	0.08	0.11	0.82	4	0.75	0.98	33.96
10.933	148.09671	5,6-dimethyl-1H-benzotriazole	[M+H]+	TRUE	148.0869	C8H9N3	Benzotriazoles	MVPKIPGHRNIOPT-UHFFFAOYSA-N	Cc1cc2c(cc1C)nn[nH]2	TRUE	Normalized unit: Intensity; Annotation method: MSMS_Public_EXP_Pos_VS17_1	3593	0	0.62	0.1	0.16	0.74	17	0.41	0.75	6.45
3.046	321.24146	5-[(8aS)-2,5,5,8a-tetramethyl-3-oxo-4a,6,7,8-tetrahydro-4H-naphthalen-1-yl]-3-methylpentanoic acid	[M+H]+	TRUE	321.2424	C20H32O3	Diterpenoids	BARZJLALPXZLMN-RJGDCVCESA-N	O=C(O)CC(C)CCC1=C(C(=O)CC2C1(C)CCCC2(C)C)C	TRUE	Normalized unit: Intensity; Annotation method: MSMS_Public_EXP_Pos_VS17_1	10943	0	1	0.63	0.58	0.82	142	0.94	1.54	33.98
10.77	118.08641	5-Aminovaleric acid	[M+H]+	TRUE	118.0865	C5H11NO2	Delta amino acids and derivatives	JJMDCOVWQOJGCB-UHFFFAOYSA-N	O=C(O)CCCCN	TRUE	Normalized unit: Intensity; Annotation method: MSMS_Public_EXP_Pos_VS17_1	2198	0	1	0.36	0.41	0.81	8	0.75	1.28	9.78
11.83	160.13316	5-Aminovaleric acid betaine; CE10; CDLVFVFTRQPQFU-UHFFFAOYSA-N	[M+H]+	TRUE	160.13321	C8H17NO2	NA	CDLVFVFTRQPQFU-UHFFFAOYSA-N	C[N+](C)(C)CCCCC(=O)[O-]	TRUE	Normalized unit: Intensity; Annotation method: MSMS_Public_EXP_Pos_VS17_1	4185	0	1	0.41	0.53	0.93	8	0.88	1.43	9.07
17.387	118.08786	5-Aminovaleric acid; CE0; JJMDCOVWQOJGCB-UHFFFAOYSA-N	[M+H]+	TRUE	118.08626	C5H11NO2	Delta amino acids and derivatives	JJMDCOVWQOJGCB-UHFFFAOYSA-N	C(CCN)CC(=O)O	TRUE	Normalized unit: Intensity; Annotation method: MSMS_Public_EXP_Pos_VS17_1	2205	0	0.99	0.34	0.38	0.76	12	0.83	1.25	5.33
12.119	307.06607	5-hydroxy-2-(4-hydroxyphenyl)-7-methoxy-4H-chromen-4-one	[M+H]+	TRUE	307.06	C16H12O5	7-O-methylated flavonoids	JPMYFOBNRRGFNO-UHFFFAOYSA-N	O=C1C=C(OC=2C=C(OC)C=C(O)C12)C=3C=CC(O)=CC3	TRUE	Normalized unit: Intensity; Annotation method: MSMS_Public_EXP_Pos_VS17_1	10350	0	0.83	0.03	0.03	0.75	1	1	0.87	5.73
3.102	219.17406	5-hydroxyculmorin	[M+H]+	TRUE	219.1738	C15H26O3	Bicyclic monoterpenoids	XFKGEQRMYJCXFK-YTAGIEBCSA-N	C[C@@]12CC[C@H](C([C@H]3[C@@H]1[C@@H](C[C@@]2(C3O)C)O)(C)C)O	TRUE	Normalized unit: Intensity; Annotation method: MSMS_Public_EXP_Pos_VS17_1	6890	0	1	0.28	0.24	0.88	45	1	1.22	10.43
11.463	453.17499	5-O-methylvisammioside	[M+H]+	TRUE	453.17001	C22H28O10	Furanochromones	QVGFPTYGKPLXPK-OOBAEQHESA-N	O=C1C=C(OC=2C=C3OC(CC3=C(OC)C12)C(OC4OC(CO)C(O)C(O)C4O)(C)C)C	TRUE	Normalized unit: Intensity; Annotation method: MSMS_Public_EXP_Pos_VS17_1	14383	0	0.89	0.01	0.01	0.88	2	1	0.91	8.61
3.078	179.14284	6,7-Dihydroxycoumarin;esculetin	[M+H]+	TRUE	179.14999	C9H6O4	6,7-dihydroxycoumarins	ILEDWLMCKZNDJK-UHFFFAOYSA-N	O=C1OC=2C=C(O)C(O)=CC2C=C1	TRUE	Normalized unit: Intensity; Annotation method: MSMS_Public_EXP_Pos_VS17_1	5029	0	0.78	0	0	0.75	1	1	0.81	8.7
12.433	182.08093	6-isopropoxynicotinic acid	[M+NH4]+	TRUE	182.08	C9H11NO3	Pyridinecarboxylic acids	OOIMOWCIYNEWCF-UHFFFAOYSA-N	O=C(O)C1=CN=C(OC(C)C)C=C1	TRUE	Normalized unit: Intensity; Annotation method: MSMS_Public_EXP_Pos_VS17_1	5148	0	1	0.57	0.49	0.75	2	1	1.45	563.44
12.525	647.14844	6-Methoxykaempferol 3-O-rutinoside	[M+H]+	TRUE	647.15002	C28H32O16	Flavonoid-3-O-glycosides	FPVLVSUOCXHCMR-FPHOCJSOSA-N	O=C1C(OC2OC(COC3OC(C)C(O)C(O)C3O)C(O)C(O)C2O)=C(OC4=CC(O)=C(OC)C(O)=C14)C=5C=CC(O)=CC5	TRUE	Normalized unit: Intensity; Annotation method: MSMS_Public_EXP_Pos_VS17_1	16186	0	1	0.01	0.01	0.75	1	1	0.92	51591.92
3.098	129.12732	6-Methyl-5-hepten-2-ol	[M+2H]2+	TRUE	129.12151	C8H16O	Fatty alcohols	OHEFFKYYKJVVOX-UHFFFAOYSA-N	OC(C)CCC=C(C)C	TRUE	Normalized unit: Intensity; Annotation method: MSMS_Public_EXP_Pos_VS17_1	2731	0	0.84	0.03	0.03	0.77	4	1	0.88	12.37
3.242	129.12732	6-Methyl-5-hepten-2-ol	[M+H]+	TRUE	129.12151	C8H16O	Fatty alcohols	OHEFFKYYKJVVOX-UHFFFAOYSA-N	OC(C)CCC=C(C)C	TRUE	Normalized unit: Intensity; Annotation method: MSMS_Public_EXP_Pos_VS17_1	2730	0	0.84	0.03	0.03	0.77	4	1	0.88	5.51
12.733	321.06982	7,4??????-Di-O-methylapigenin	[M+H]+	TRUE	321.07001	C17H14O5	7-O-methylated flavonoids	LZERJKGWTQYMBB-UHFFFAOYSA-N	O=C1C=C(OC=2C=C(OC)C=C(O)C12)C=3C=CC(OC)=CC3	TRUE	Normalized unit: Intensity; Annotation method: MSMS_Public_EXP_Pos_VS17_1	10937	0	1	0.08	0.08	0.75	1	1	1	72.32
13.568	284.12015	7-amino-flunitrazepam	[M+H]+	TRUE	284.11938	C16H14FN3O	1,4-benzodiazepines	LTCDLGUFORGHGY-UHFFFAOYSA-N	CN1C(=O)CN=C(C2=C1C=CC(=C2)N)C3=CC=CC=C3F	TRUE	Normalized unit: Intensity; Annotation method: MSMS_Public_EXP_Pos_VS17_1	9492	0	1	0.04	0.06	0.75	1	1	0.96	45.83
7.444	317.2103	7-ethenyl-1,4a,7-trimethyl-6-oxo-2,3,4,8,8a,9,10,10a-octahydrophenanthrene-1-carboxylic acid	[M+H]+	TRUE	317.21112	C20H28O3	Diterpenoids	VNOMXNULTAUIDL-UHFFFAOYSA-N	O=C(O)C1(C)CCCC2(C3=CC(=O)C(C=C)(C)CC3CCC12)C	TRUE	Normalized unit: Intensity; Annotation method: MSMS_Public_EXP_Pos_VS17_1	10803	0	1	0.52	0.57	0.7	149	0.86	1.42	80.87
8.702	317.21124	7-ethenyl-1,4a,7-trimethyl-6-oxo-2,3,4,8,8a,9,10,10a-octahydrophenanthrene-1-carboxylic acid	[M+H]+	TRUE	317.21112	C20H28O3	Diterpenoids	VNOMXNULTAUIDL-UHFFFAOYSA-N	O=C(O)C1(C)CCCC2(C3=CC(=O)C(C=C)(C)CC3CCC12)C	TRUE	Normalized unit: Intensity; Annotation method: MSMS_Public_EXP_Pos_VS17_1	10820	0	1	0.48	0.55	0.71	149	0.88	1.4	28.28
12.247	185.09521	7-hydroxy-4-methyl-1,4,4a,5,6,8a-hexahydropyrimido[4,5-d]pyrimidin-2(3H)-one	[M+H]+	TRUE	185.10001	C7H12N4O2	Pyrimidones	CJNSZGMXFQQMOV-UHFFFAOYSA-N	O=C1NC2N=C(O)NCC2C(N1)C	TRUE	Normalized unit: Intensity; Annotation method: MSMS_Public_EXP_Pos_VS17_1	5351	0	0.73	0.27	0.24	0.75	1	1	1.03	11.71
0.444	185.0954	7-hydroxy-4-methyl-1,4,4a,5,6,8a-hexahydropyrimido[4,5-d]pyrimidin-2(3H)-one	[M+H]+	TRUE	185.10001	C7H12N4O2	Pyrimidones	CJNSZGMXFQQMOV-UHFFFAOYSA-N	O=C1NC2N=C(O)NCC2C(N1)C	TRUE	Normalized unit: Intensity; Annotation method: MSMS_Public_EXP_Pos_VS17_1	5354	0	0.9	0.34	0.2	0.75	1	1	1.13	31.99
11.8	285.12631	9-(2,3-dihydroxypropoxy)-9-oxononanoic acid	[M+H]+	TRUE	285.13	C12H22O6	Medium-chain fatty acids	BQRISQXLSXCXSC-UHFFFAOYSA-N	O=C(O)CCCCCCCC(=O)OCC(O)CO	TRUE	Normalized unit: Intensity; Annotation method: MSMS_Public_EXP_Pos_VS17_1	9533	0	0.93	0.13	0.16	0.75	1	1	1.03	81.52
9.053	284.33072	9,10-alpha-Epoxy-eremanthin	[M+H]+	TRUE	284.323	C15H18O3	Gamma butyrolactones	JFFHVIUZNPTGGR-WJLGXSQGSA-N	[H][C@@]1(CCC2=C)[C@@]2([H])[C@@H](OC(C3=C)=O)[C@H]3C[C@@H]4[C@]1(O4)C	TRUE	Normalized unit: Intensity; Annotation method: MSMS_Public_EXP_Pos_VS17_1	9520	0	0.74	0.37	0.58	0.75	3	0.67	1.21	8.98
11.009	284.33075	9,10-alpha-Epoxy-eremanthin	[M+H]+	TRUE	284.323	C15H18O3	Gamma butyrolactones	JFFHVIUZNPTGGR-WJLGXSQGSA-N	[H][C@@]1(CCC2=C)[C@@]2([H])[C@@H](OC(C3=C)=O)[C@H]3C[C@@H]4[C@]1(O4)C	TRUE	Normalized unit: Intensity; Annotation method: MSMS_Public_EXP_Pos_VS17_1	9521	0	0.74	0.15	0.25	0.75	3	0.67	0.93	6.48
11.933	307.0661	acacetin	[M+H]+	TRUE	307.06	C16H12O5	4'-O-methylated flavonoids	DANYIYRPLHHOCZ-UHFFFAOYSA-N	O=C1C=C(OC=2C=C(O)C=C(O)C12)C=3C=CC(OC)=CC3	TRUE	Normalized unit: Intensity; Annotation method: MSMS_Public_EXP_Pos_VS17_1	10352	0	0.85	0.03	0.04	0.84	2	1	0.9	7.33
3.062	403.23172	Acetyl tributyl citrate	[M+H]+	TRUE	403.2326	C20H34O8	Tetracarboxylic acids and derivatives	QZCLKYGREBVARF-UHFFFAOYSA-N	CCCCOC(=O)CC(CC(=O)OCCCC)(OC(C)=O)C(=O)OCCCC	TRUE	Normalized unit: Intensity; Annotation method: MSMS_Public_EXP_Pos_VS17_1	13461	0	1	0.26	0.23	0.89	11	0.64	1.15	7.04
3.075	181.12213	Acetylsalicylic acid	[M+2H]2+	TRUE	181.12	C9H8O4	Acylsalicylic acids	BSYNRYMUTXBXSQ-UHFFFAOYSA-N	CC(=O)OC1=CC=CC=C1C(=O)O	TRUE	Normalized unit: Intensity; Annotation method: MSMS_Public_EXP_Pos_VS17_1	5115	0	0.98	0.01	0	0.75	1	1	0.91	14.66
11.98	226.09058	Acyclovir	[M+H]+	TRUE	226.09351	C8H11N5O3	Hypoxanthines	MKUXAQIIEYXACX-UHFFFAOYSA-N	NC1=NC2=C(N=CN2COCCO)C(=O)N1	TRUE	Normalized unit: Intensity; Annotation method: MSMS_Public_EXP_Pos_VS17_1	7127	0	0.96	0.22	0.27	0.88	2	1	1.18	10.84
11.582	131.12909	Agmatine	[M+H]+	TRUE	131.129	C5H14N4	Guanidines	QYPPJABKJHAVHS-UHFFFAOYSA-N	N=C(N)NCCCCN	TRUE	Normalized unit: Intensity; Annotation method: MSMS_Public_EXP_Pos_VS17_1	2849	0	1	0.35	0.31	0.94	5	1	1.31	35.77
10.807	131.12903	AGMATINE SULFATE	[M+H]+	TRUE	131.13	C5H14N4	Guanidines	QYPPJABKJHAVHS-UHFFFAOYSA-N	C(CCN=C(N)N)CN	TRUE	Normalized unit: Intensity; Annotation method: MSMS_Public_EXP_Pos_VS17_1	2846	0	1	0.47	0.44	0.95	10	0.9	1.42	35.17
11.491	261.18063	Alismoxide	[M+H]+	TRUE	261.17999	C15H26O2	Guaianes	IWQURBSTAIRNAE-BARDWOONSA-N	OC1(C)CCC2C1C=C(CCC2(O)C)C(C)C	TRUE	Normalized unit: Intensity; Annotation method: MSMS_Public_EXP_Pos_VS17_1	8584	0	1	0	null	0.75	1	1	0.92	76.48
9.405	282.22705	Alverine Citrate	[M+H]+	TRUE	282.22198	C26H35NO7	Phenylpropylamines	RYHCACJBKCOBTJ-UHFFFAOYSA-N	C1(C=CC=CC=1)CCCN(CCCC2C=CC=CC=2)CC.C(C(CC(=O)O)(C(=O)O)O)C(=O)O	TRUE	Normalized unit: Intensity; Annotation method: MSMS_Public_EXP_Pos_VS17_1	9433	0	0.88	0.01	0.01	0.76	8	0.5	0.79	27.8
16.675	587.1712	amarogentin	[M+H]+	TRUE	587.16998	C29H30O13	Biphenyls and derivatives	DBOVHQOUSDWAPQ-RWZKYMGZSA-N	O=C1OCCC2C1=COC(OC3OC(CO)C(O)C(O)C3OC(=O)C4=C(O)C=C(O)C=C4C5=CC=CC(O)=C5)C2C=C	TRUE	Normalized unit: Intensity; Annotation method: MSMS_Public_EXP_Pos_VS17_1	15684	0	0.99	0.02	0.05	0.75	2	0.5	0.86	72.37
8.364	94.06542	Aniline	[M+H]+	TRUE	94.06565	C6H7N	Aniline and substituted anilines	PAYRUJLWNCNPSJ-UHFFFAOYSA-N	Nc(c1)cccc1	TRUE	Normalized unit: Intensity; Annotation method: MSMS_Public_EXP_Pos_VS17_1	1226	0	1	0.89	0.7	0.73	2	0.5	1.62	129.52
1.206	356.35205	Arachidoyl Ethanolamide	[M+H]+	TRUE	356.35229	C22H45NO2	N-acylethanolamines	AUJVQJHODMISJP-UHFFFAOYSA-N	CCCCCCCCCCCCCCCCCCCC(=O)NCCO	TRUE	Normalized unit: Intensity; Annotation method: MSMS_Public_EXP_Pos_VS17_1	12232	0	1	0.27	0.37	0.76	12	0.92	1.23	12.7
9.134	256.17493	Atomoxetine	[M+NH4]+	TRUE	256.16959	C17H21NO	Phenol ethers	VHGCDTVCOLNTBX-QGZVFWFLSA-N	c1c(c(ccc1)O[C@@H](c1ccccc1)CCNC)C	TRUE	Normalized unit: Intensity; Annotation method: MSMS_Public_EXP_Pos_VS17_1	8353	0	0.87	0	null	0.79	2	0.5	0.78	688.8
10.962	253.12802	Atractylenolide I	[M+H]+	TRUE	253.12	C15H18O2	Naphthofurans	ZTVSGQPHMUYCRS-SWLSCSKDSA-N	O=C1OC2=CC3(C)CCCC(=C)C3CC2=C1C	TRUE	Normalized unit: Intensity; Annotation method: MSMS_Public_EXP_Pos_VS17_1	8260	0	0.75	0.05	0.06	0.75	1	1	0.85	6.86
8.981	212.1489	Atraton	[M+NH4]+	TRUE	212.1506	C9H17N5O	1,3,5-triazine-2,4-diamines	PXWUKZGIHQRDHL-UHFFFAOYSA-N	COc1nc(NCC)nc(NC(C)C)n1	TRUE	Normalized unit: Intensity; Annotation method: MSMS_Public_EXP_Pos_VS17_1	6563	0	0.99	0	null	0.75	1	1	0.91	90.64
11.506	257.1857	Bakuchiol	[M+H]+	TRUE	257.19	C18H24O	Aromatic monoterpenoids	LFYJSSARVMHQJB-QIXNEVBVSA-N	OC1=CC=C(C=C1)C=CC(C=C)(C)CCC=C(C)C	TRUE	Normalized unit: Intensity; Annotation method: MSMS_Public_EXP_Pos_VS17_1	8428	0	0.91	0.02	0.02	0.75	1	1	0.89	5.07
2.836	121.10131	Benzamidine hydrochloride hydrate	[M+H]+	TRUE	121.1	C7H8N2	Benzene and substituted derivatives	PXXJHWLDUBFPOL-UHFFFAOYSA-N	C1=CC=C(C=C1)C(=N)N	TRUE	Normalized unit: Intensity; Annotation method: MSMS_Public_EXP_Pos_VS17_1	2372	0	0.99	0	null	0.7	2	0.5	0.81	36.65
11.405	231.08363	Benzanthrone	[M+H]+	TRUE	231.0804	C17H10O	Phenanthrenes and derivatives	HUKPVYBUJRAUAG-UHFFFAOYSA-N	O=C1c2ccccc2-c2cccc3cccc1c23	TRUE	Normalized unit: Intensity; Annotation method: MSMS_Public_EXP_Pos_VS17_1	7333	0	0.95	0.29	0.3	0.73	3	0.67	1.13	20.86
3.086	185.11717	Benzidine	[M+H]+	TRUE	185.1073	C12H12N2	Benzidines	HFACYLZERDEVSX-UHFFFAOYSA-N	NC1=CC=C(C=C1)C1=CC=C(N)C=C1	TRUE	Normalized unit: Intensity; Annotation method: MSMS_Public_EXP_Pos_VS17_1	5362	0	0.61	0.05	0.06	0.75	10	0.8	0.75	11.24
7.268	240.18025	Benzphetamine	[M+H]+	TRUE	240.1743	C17H21N	Amphetamines and derivatives	YXKTVDFXDRQTKV-UHFFFAOYSA-N	C=1C=CC(=CC1)CN(C)C(C)CC=2C=CC=CC2	TRUE	Normalized unit: Intensity; Annotation method: MSMS_Public_EXP_Pos_VS17_1	7723	0	0.84	0.01	0.02	0.73	8	1	0.84	24.97
11.585	231.08369	Beta-Asarone	[M+H]+	TRUE	231.09	C12H16O3	Anisoles	RKFAZBXYICVSKP-WAYWQWQTSA-N	O(C=1C=C(OC)C(C=CC)=CC1OC)C	TRUE	Normalized unit: Intensity; Annotation method: MSMS_Public_EXP_Pos_VS17_1	7336	0	0.82	0.55	0.52	0.75	1	1	1.36	18.7
9.301	118.12268	Betaine	[M+H]+	TRUE	118.12	C5H11NO2	Alpha amino acids	KWIUHFFTVRNATP-UHFFFAOYSA-N	C[N+](C)(C)CC(=O)[O-]	TRUE	Normalized unit: Intensity; Annotation method: MSMS_Public_EXP_Pos_VS17_1	2213	0	0.96	0	null	0.75	1	1	0.9	105.98
0.537	118.08633	Betaine; CE30; CE10; KWIUHFFTVRNATP-UHFFFAOYSA-N	[M+H]+	TRUE	118.08626	C5H11NO2	Alpha amino acids	KWIUHFFTVRNATP-UHFFFAOYSA-N	C[N+](C)(C)CC(=O)[O-]	TRUE	Normalized unit: Intensity; Annotation method: MSMS_Public_EXP_Pos_VS17_1	2190	0	1	0.36	0.39	0.88	4	1	1.34	20.52
11.123	358.20728	Bisphenol A diglycidyl ether	[M+H]+	TRUE	358.20239	C21H24O4	Diphenylmethanes	LCFVJGUPQDGYKZ-UHFFFAOYSA-N	CC(C)(C1=CC=C(C=C1)OCC2CO2)C3=CC=C(C=C3)OCC4CO4	TRUE	Normalized unit: Intensity; Annotation method: MSMS_Public_EXP_Pos_VS17_1	12280	0	0.89	0.01	0.01	0.86	3	0.67	0.85	4.56
17.11	171.00784	Blasticidin S	[M+H]+	TRUE	171	C17H26N8O5	Beta amino acids and derivatives	CXNPLSGKWMLZPZ-UHFFFAOYSA-N	NC(=N)N(C)CC[C@@H](N)CC(=O)N[C@@H](C=2)[C@@H](C(O)=O)O[C@H](C2)N(C=1)C(=O)N=C(N)C1	TRUE	Normalized unit: Intensity; Annotation method: MSMS_Public_EXP_Pos_VS17_1	4695	0	0.74	0.01	0.01	0.74	7	0.57	0.72	13.69
5.753	268.1752	brevicarine	[M+H]+	TRUE	268.17999	C17H21N3	Harmala alkaloids	OMGIBPZQATWNBX-UHFFFAOYSA-N	N=1C=C(C=2C=3C=CC=CC3NC2C1C)CCCCNC	TRUE	Normalized unit: Intensity; Annotation method: MSMS_Public_EXP_Pos_VS17_1	8883	0	0.89	0	0	0.75	1	1	0.87	27.49
11.117	433.14185	Bruceine D	[M+H]+	TRUE	433.14001	C20H26O9	Quassinoids	JBDMZGKDLMGOFR-KQSRGDCESA-N	O=C1OC2CC3C(=CC(=O)C(O)C3(C)C4C(O)C(O)C5(OCC24C5(O)C1O)C)C	TRUE	Normalized unit: Intensity; Annotation method: MSMS_Public_EXP_Pos_VS17_1	13951	0	0.98	0.01	0.02	0.75	1	1	0.92	44.33
3.055	387.25333	Bufalin	[M+H]+	TRUE	387.25299	C24H34O4	Bufanolides and derivatives	QEEBRPGZBVVINN-BMPKRDENSA-N	C(C1([H])4)(C)(C5)C([H])(CC(O)C5)CCC(C(C(C)(CC4)2)(O)CCC2C(C=3)=COC(=O)C3)1[H]	TRUE	Normalized unit: Intensity; Annotation method: MSMS_Public_EXP_Pos_VS17_1	13098	0	1	0.14	0.11	0.72	37	0.92	1.02	14.18
2.431	460.26917	Bullatine B	[M+H]+	TRUE	460.26999	C24H39NO6	Aconitane-type diterpenoid alkaloids	XRARAKHBJHWUHW-MBVMIALBSA-N	OC1CCC2(COC)CN(CC)C3C4C(OC)C2C13C5CC6C(O)C5C4(O)CC6OC	TRUE	Normalized unit: Intensity; Annotation method: MSMS_Public_EXP_Pos_VS17_1	14566	0	1	0.02	0.05	0.75	1	1	0.95	40.16
9.285	74.09682	Butylamine	[M+H+NH4]2+	TRUE	74.0964	C4H11N	Monoalkylamines	HQABUPZFAYXKJW-UHFFFAOYSA-N	CCCCN	TRUE	Normalized unit: Intensity; Annotation method: MSMS_Public_EXP_Pos_VS17_1	484	0	1	0.31	0.8	0.38	3	0.67	1.29	210.06
10.776	103.13131	Cadaverine	[M+H]+	TRUE	103.12349	C5H14N2	Monoalkylamines	VHRGRCVQAFMJIZ-UHFFFAOYSA-N	NCCCCCN	TRUE	Normalized unit: Intensity; Annotation method: MSMS_Public_EXP_Pos_VS17_1	1564	0	0.74	0.08	0.07	0.84	3	1	0.89	11.13
10.642	103.13126	Cadaverine	[M+H]+	TRUE	103.12349	C5H14N2	Monoalkylamines	VHRGRCVQAFMJIZ-UHFFFAOYSA-N	NCCCCCN	TRUE	Normalized unit: Intensity; Annotation method: MSMS_Public_EXP_Pos_VS17_1	1557	0	0.74	0.08	0.08	0.84	3	1	0.89	8.32
2.699	473.26495	Celastrol	[M+H]+	TRUE	473.26001	C29H38O4	Triterpenoids	KQJSQWZMSAGSHN-JJWQIEBTSA-N	O=C1C=C2C(=CC=C3C2(C)CCC4(C)C5CC(C(=O)O)(C)CCC5(C)CCC34C)C(=C1O)C	TRUE	Normalized unit: Intensity; Annotation method: MSMS_Public_EXP_Pos_VS17_1	14733	0	0.89	0	0.03	0.75	1	1	0.88	58.57
3.153	245.18961	Celestolide	[M+H]+	TRUE	245.19	C17H24O	Indanes	IKTHMQYJOWTSJO-UHFFFAOYSA-N	CC(=O)C1=C2CCC(C)(C)C2=CC(=C1)C(C)(C)C	TRUE	Normalized unit: Intensity; Annotation method: MSMS_Public_EXP_Pos_VS17_1	7935	0	1	0.12	0.17	0.86	9	0.89	1.08	71.74
8.866	331.28397	Ceratodictyol	[M+H]+	TRUE	331.284	C19H38O4	Fatty alcohols	QDKBEJZVRCVOPZ-SDNWHVSQSA-N	CCCCCCCCCCC(O)/C=C/CCCOCC(O)CO	TRUE	Normalized unit: Intensity; Annotation method: MSMS_Public_EXP_Pos_VS17_1	11297	0	1	0.41	0.44	0.9	23	0.96	1.39	8.01
9.386	104.10722	Choline	[M+H]+	TRUE	104.10751	C5H14NO	Cholines	OEYIOHPDSNJKLS-UHFFFAOYSA-N	OCC[N+1](C)(C)C	TRUE	Normalized unit: Intensity; Annotation method: MSMS_Public_EXP_Pos_VS17_1	1622	0	1	0.5	0.49	0.9	3	1	1.46	37.03
12.824	179.07593	Coniferaldehyde	[M+H]+	TRUE	179.0703	C10H10O3	Methoxyphenols	DKZBBWMURDFHNE-NSCUHMNNSA-N	COC1=CC(\C=C\C=O)=CC=C1O	TRUE	Normalized unit: Intensity; Annotation method: MSMS_Public_EXP_Pos_VS17_1	5006	0	0.85	0.05	0.07	0.84	3	0.67	0.87	129.01
1.283	344.22552	CP-642931	[M+H]+	TRUE	344.2193	C17H25N7O	N-arylpiperazines	FTEQMUXMWCGJAF-GRYCIOLGSA-N	C[C@@H](O)C1=NC(=CC=N1)N1[C@@H](C)CN(C[C@H]1C)C1=NC(C)=NC(C)=N1	TRUE	Normalized unit: Intensity; Annotation method: MSMS_Public_EXP_Pos_VS17_1	11754	0	0.82	0.01	0.01	0.75	1	1	0.84	5.24
1.017	344.22546	CP-642931	[M+H]+	TRUE	344.2193	C17H25N7O	N-arylpiperazines	FTEQMUXMWCGJAF-GRYCIOLGSA-N	C[C@@H](O)C1=NC(=CC=N1)N1[C@@H](C)CN(C[C@H]1C)C1=NC(C)=NC(C)=N1	TRUE	Normalized unit: Intensity; Annotation method: MSMS_Public_EXP_Pos_VS17_1	11753	0	0.83	0.01	0.01	0.75	1	1	0.84	5.33
12.863	132.00497	Creatine	[M+H]+	TRUE	132	C4H9N3O2	Alpha amino acids and derivatives	CVSVTCORWBXHQV-UHFFFAOYSA-N	OC(=O)CN(C)C(N)=N	TRUE	Normalized unit: Intensity; Annotation method: MSMS_Public_EXP_Pos_VS17_1	2863	0	0.88	0.22	0.32	0.73	10	0.3	1	32.3
17.391	207.16158	cyclododecanol	[M+H]+	TRUE	207.17	C12H24O	Secondary alcohols	SFVWPXMPRCIVOK-UHFFFAOYSA-N	OC1CCCCCCCCCCC1	TRUE	Normalized unit: Intensity; Annotation method: MSMS_Public_EXP_Pos_VS17_1	6373	0	0.7	0	0	0.75	1	1	0.77	5.63
10.841	412.32086	cyclopamine	[M+H]+	TRUE	412.32001	C27H41NO2	Jerveratrum-type alkaloids	QASFUMOKHFSJGL-ACSNEYCCSA-N	OC1CC2=CCC3C4C(=C(C)C5(OC6CC(C)CNC6C5C)CC4)CC3C2(C)CC1	TRUE	Normalized unit: Intensity; Annotation method: MSMS_Public_EXP_Pos_VS17_1	13614	0	1	0.4	0.53	0.83	4	0.5	1.32	34.56
12.75	155.08369	Cyclo-prolylglycine	[M+H]+	TRUE	155.0815	C7H10N2O2	Alpha amino acids and derivatives	OWOHLURDBZHNGG-YFKPBYRVSA-N	OC1=NCC(=O)N2CCC[C@@H]12	TRUE	Normalized unit: Intensity; Annotation method: MSMS_Public_EXP_Pos_VS17_1	3927	0	0.98	0.61	0.79	0.75	2	0.5	1.53	205.48
11.181	226.12814	Cyprodinil	[M+H]+	TRUE	226.1339	C14H15N3	Aniline and substituted anilines	HAORKNGNJCEJBX-UHFFFAOYSA-N	c1ccccc1Nc1nc(C2CC2)cc(C)n1	TRUE	Normalized unit: Intensity; Annotation method: MSMS_Public_EXP_Pos_VS17_1	7132	0	0.85	0.01	0.01	0.75	1	1	0.85	14.06
0.194	249.06883	Dapsone	[M+H]+	TRUE	249.0692	C12H12N2O2S	Benzenesulfonyl compounds	MQJKPEGWNLWLTK-UHFFFAOYSA-N	C1=CC(=CC=C1N)S(=O)(=O)C2=CC=C(C=C2)N	TRUE	Normalized unit: Intensity; Annotation method: MSMS_Public_EXP_Pos_VS17_1	8091	0	1	0.21	0.28	0.86	4	1	1.2	6.01
3.035	231.1376	dehydrocostus lactone	[M+H]+	TRUE	231.138	C15H18O2	Guaianolides and derivatives	NETSQGRTUNRXEO-XUXIUFHCSA-N	C=C1CC[C@H]2C(=C)CC[C@H]3C(=C)C(=O)O[C@@H]3[C@@H]12	TRUE	Normalized unit: Intensity; Annotation method: MSMS_Public_EXP_Pos_VS17_1	7341	0	1	0.34	0.36	0.81	53	0.89	1.27	8.54
12.397	349.14566	Dehydrodiisoeugenol	[M+H]+	TRUE	349.14001	C20H22O4	2-arylbenzofuran flavonoids	ITDOFWOJEDZPCF-FNINDUDTSA-N	OC1=CC=C(C=C1OC)C2OC=3C(OC)=CC(C=CC)=CC3C2C	TRUE	Normalized unit: Intensity; Annotation method: MSMS_Public_EXP_Pos_VS17_1	11977	0	0.85	0	null	0.74	2	0.5	0.75	9.04
12.331	146.11967	DEOXYCARNITINE	[M+H]+	TRUE	146.12	C7H15NO2	Straight chain fatty acids	JHPNVNIEXXLNTR-UHFFFAOYSA-N	C[N+](C)(C)CCCC([O-])=O	TRUE	Normalized unit: Intensity; Annotation method: MSMS_Public_EXP_Pos_VS17_1	3513	0	1	0.57	0.72	0.9	4	1	1.61	82.69
8.698	173.11702	Desoxypeganine	[M+H]+	TRUE	173.10733	C11H12N2	Quinazolines	WUFQLZTXIWKION-UHFFFAOYSA-N	C1CN2CC3=CC=CC=C3N=C2C1	TRUE	Normalized unit: Intensity; Annotation method: MSMS_Public_EXP_Pos_VS17_1	4801	0	0.63	0.03	0.04	0.75	2	1	0.77	10.86
8.917	344.22754	Dibucaine	[M+H]+	TRUE	344.23331	C20H29N3O2	Quinolones and derivatives	PUFQVTATUTYEAL-UHFFFAOYSA-N	CCCCOC1=NC2=CC=CC=C2C(=C1)C(=O)NCCN(CC)CC	TRUE	Normalized unit: Intensity; Annotation method: MSMS_Public_EXP_Pos_VS17_1	11763	0	0.85	0.14	0.07	0.7	3	0.67	0.88	19.03
3.158	259.19019	dibutyladipate	[M+H]+	TRUE	259.1904	C14H26O4	Fatty acid esters	XTJFFFGAUHQWII-UHFFFAOYSA-N	CCCCOC(=O)CCCCC(=O)OCCCC	TRUE	Normalized unit: Intensity; Annotation method: MSMS_Public_EXP_Pos_VS17_1	8505	0	1	0.05	0.04	0.8	6	1	0.98	6.78
8.444	279.15927	Dibutylphthalate	[M+H]+	TRUE	279.15909	C16H22O4	Benzoic acid esters	DOIRQSBPFJWKBE-UHFFFAOYSA-N	CCCCOC(=O)c1ccccc1C(=O)OCCCC	TRUE	Normalized unit: Intensity; Annotation method: MSMS_Public_EXP_Pos_VS17_1	9308	0	1	0.42	0.54	0.87	2	1	1.44	9.39
9.212	312.20123	Dienogest	[M+H]+	TRUE	312.1958	C20H25NO2	Oxosteroids	AZFLJNIPTRTECV-FUMNGEBKSA-N	C[C@]12CCC3=C4CCC(=O)C=C4CC[C@H]3[C@@H]1CC[C@]2(CC#N)O	TRUE	Normalized unit: Intensity; Annotation method: MSMS_Public_EXP_Pos_VS17_1	10579	0	0.86	0.03	0.04	0.75	1	1	0.88	5.09
8.272	106.08653	DIETHANOLAMINE	[M+H]+	TRUE	106.08639	C4H11NO2	1,2-aminoalcohols	ZBCBWPMODOFKDW-UHFFFAOYSA-N	C(CO)NCCO	TRUE	Normalized unit: Intensity; Annotation method: MSMS_Public_EXP_Pos_VS17_1	1697	0	1	0.44	0.41	0.94	4	1	1.4	53.17
9.635	163.13284	Diethylene glycol monobutyl ether	[M+H]+	TRUE	163.1329	C8H18O3	Dialkyl ethers	OAYXUHPQHDHDDZ-UHFFFAOYSA-N	CCCCOCCOCCO	TRUE	Normalized unit: Intensity; Annotation method: MSMS_Public_EXP_Pos_VS17_1	4308	0	1	0.16	0.11	0.93	3	1	1.11	5.26
9.017	135.10141	Diglyme	[M+H]+	TRUE	135.10159	C6H14O3	Dialkyl ethers	SBZXBUIDTXKZTM-UHFFFAOYSA-N	COCCOCCOC	TRUE	Normalized unit: Intensity; Annotation method: MSMS_Public_EXP_Pos_VS17_1	2995	0	1	0.06	0.03	0.75	1	1	0.96	39.24
8.183	230.17485	Dihydrojasmonic Acid	[M+H]+	TRUE	230.17506	C12H20O3	Jasmonic acids	PQEYTAGBXNEUQL-UHFFFAOYSA-N	O=C(O)CC1CCC(=O)C1CCCCC	TRUE	Normalized unit: Intensity; Annotation method: MSMS_Public_EXP_Pos_VS17_1	7288	0	1	0.11	0.93	0.12	99	0.39	1.12	15.69
12.909	233.11295	Dihydrokawain	[M+H]+	TRUE	233.11	C14H16O3	Kavalactones	VOOYTQRREPYRIW-GFCCVEGCSA-N	O=C1OC(CC(OC)=C1)CCC=2C=CC=CC2	TRUE	Normalized unit: Intensity; Annotation method: MSMS_Public_EXP_Pos_VS17_1	7409	0	0.96	0.14	0.14	0.75	1	1	1.04	106.24
10.732	388.12628	Dimethomorph	[M+H]+	TRUE	388.13101	C21H22ClNO4	Diphenylmethanes	QNBTYORWCCMPQP-NBVRZTHBSA-N	COC1=C(C=C(C=C1)/C(=C/C(=O)N2CCOCC2)/C3=CC=C(C=C3)Cl)OC	TRUE	Normalized unit: Intensity; Annotation method: MSMS_Public_EXP_Pos_VS17_1	13125	0	0.87	0.39	0.37	0.73	2	0.5	1.14	34.23
8.205	79.0183	Dimethyl sulfoxide	[M+H]+	TRUE	79.02183	C2H6OS	Sulfoxides	IAZDPXIOMUYVGZ-UHFFFAOYSA-N	O=S(C)C	TRUE	Normalized unit: Intensity; Annotation method: MSMS_Public_EXP_Pos_VS17_1	673	0	0.94	0.33	0.34	0.94	5	1	1.29	88.82
19.029	104.07207	Dimethylglycine; CE10; FFDGPVCHZBVARC-UHFFFAOYSA-N	[M+H]+	TRUE	104.07061	C4H9NO2	Alpha amino acids	FFDGPVCHZBVARC-UHFFFAOYSA-N	CN(C)CC(=O)O	TRUE	Normalized unit: Intensity; Annotation method: MSMS_Public_EXP_Pos_VS17_1	1591	0	0.99	0.54	0.43	0.87	3	1	1.43	24.37
8.823	391.28372	Dioctyl Phthalate	[M+H]+	TRUE	391.284	C24H38O4	Benzoic acid esters	MQIUGAXCHLFZKX-UHFFFAOYSA-N	O=C(OCCCCCCCC)C=1C=CC=CC1C(=O)OCCCCCCCC	TRUE	Normalized unit: Intensity; Annotation method: MSMS_Public_EXP_Pos_VS17_1	13190	0	1	0.5	0.55	0.87	4	1	1.48	169.6
7.219	256.17505	Diphenhydramine	[M+H]+	TRUE	256.16959	C17H21NO	Diphenylmethanes	ZZVUWRFHKOJYTH-UHFFFAOYSA-N	CN(C)CCOC(C1=CC=CC=C1)C2=CC=CC=C2	TRUE	Normalized unit: Intensity; Annotation method: MSMS_Public_EXP_Pos_VS17_1	8359	0	0.86	0	null	0.75	1	1	0.85	278.66
11.164	132.10182	DL-Norleucine; CE0; LRQKBLKVPFOOQJ-UHFFFAOYSA-N	[M+H]+	TRUE	132.10191	C6H13NO2	L-alpha-amino acids	LRQKBLKVPFOOQJ-UHFFFAOYSA-N	CCCCC(C(=O)O)N	TRUE	Normalized unit: Intensity; Annotation method: MSMS_Public_EXP_Pos_VS17_1	2876	0	1	0.26	0.26	0.86	5	1	1.21	9.62
9.213	318.29996	D-ribo-Phytosphingosine	[M+H]+	TRUE	318.30112	C18H39NO3	1,3-aminoalcohols	AERBNCYCJBRYDG-KSZLIROESA-N	CCCCCCCCCCCCCC[C@H]([C@H]([C@H](CO)N)O)O	TRUE	Normalized unit: Intensity; Annotation method: MSMS_Public_EXP_Pos_VS17_1	10877	0	0.99	0.24	0.3	0.9	4	1	1.23	20.47
9.306	318.24396	Drofenine	[M+H]+	TRUE	318.24341	C20H31NO2	Benzene and substituted derivatives	AGJBLWCLQCKRJP-UHFFFAOYSA-N	[H]c(c([H])2)c([H])c([H])c(c([H])2)C([H])(C(=O)OC([H])([H])C([H])([H])N(C([H])([H])C([H])([H])[H])C([H])([H])C([H])([H])[H])C([H])(C([H])([H])1)C([H])([H])C([H])([H])C([H])([H])C([H])([H])1	TRUE	Normalized unit: Intensity; Annotation method: MSMS_Public_EXP_Pos_VS17_1	10863	0	1	0.29	0.29	0.74	2	0.5	1.12	44.38
7.433	237.1694	Dropropizine	[M+H]+	TRUE	237.15981	C13H20N2O2	Phenylpiperazines	PTVWPYVOOKLBCG-UHFFFAOYSA-N	C1CN(CCN1CC(CO)O)C2=CC=CC=C2	TRUE	Normalized unit: Intensity; Annotation method: MSMS_Public_EXP_Pos_VS17_1	7599	0	0.63	0.01	0.02	0.75	1	1	0.75	80.91
12.734	200.12802	Ecgonine-methyl-ester (EME)	[M+H]+	TRUE	200.1281	C10H17NO3	Tropane alkaloids	QIQNNBXHAYSQRY-ABIFROTESA-N	COC(=O)[C@@H]1C2CCC(C[C@@H]1O)N2C	TRUE	Normalized unit: Intensity; Annotation method: MSMS_Public_EXP_Pos_VS17_1	6078	0	1	0.38	0.42	0.7	3	0.67	1.25	6.8
12.672	245.0825	Eleutherol	[M+H]+	TRUE	245.08084	C14H12O4	Naphthofurans	KNLHGXVYZRQSJZ-SSDOTTSWSA-N	COc(c3)c(c(cc3)1)c(O)c([C@@H](C)2)c(C(=O)O2)c1	TRUE	Normalized unit: Intensity; Annotation method: MSMS_Public_EXP_Pos_VS17_1	7928	0	0.99	0.12	0.13	0.82	4	1	1.06	14.32
12.26	166.08914	EPINEPHRINE	[M+H]+	TRUE	166.086	C9H13NO3	Catechols	UCTWMZQNUQWSLP-VIFPVBQESA-N	CNC[C@H](O)C1=CC=C(O)C(O)=C1	TRUE	Normalized unit: Intensity; Annotation method: MSMS_Public_EXP_Pos_VS17_1	4419	0	0.95	0.51	0.75	0.65	11	0.36	1.38	23.48
13.521	341.13104	Erianin	[M+H]+	TRUE	341.13	C18H22O5	Stilbenes	UXDFUVFNIAJEGM-UHFFFAOYSA-N	OC1=CC(=CC=C1OC)CCC2=CC(OC)=C(OC)C(OC)=C2	TRUE	Normalized unit: Intensity; Annotation method: MSMS_Public_EXP_Pos_VS17_1	11657	0	0.99	0.06	0.09	0.81	2	1	1.01	19.13
10.665	338.3414	Erucamide	[M+H]+	TRUE	338.34161	C22H43NO	Fatty amides	UAUDZVJPLUQNMU-KTKRTIGZSA-N	N=C(O)CCCCCCCCCCCC=CCCCCCCCC	TRUE	Normalized unit: Intensity; Annotation method: MSMS_Public_EXP_Pos_VS17_1	11594	0	1	0.59	0.48	0.94	74	0.78	1.48	24.54
3.312	271.20547	Estriol	[M+H]+	TRUE	271.20001	C18H24O3	Estrogens and derivatives	PROQIPRRNZUXQM-SBZGPEHISA-N	Oc(c4)cc(C3)c(c4)C(C2)C(C3)C(C1)C(C)(C2)C(O)C(O)1	TRUE	Normalized unit: Intensity; Annotation method: MSMS_Public_EXP_Pos_VS17_1	9007	0	0.86	0.1	0.14	0.83	4	0.5	0.91	13.59
12.339	62.06068	Ethanolamine	[M+H]+	TRUE	62.06081	C2H7NO	1,2-aminoalcohols	HZAXFHJVJLSVMW-UHFFFAOYSA-N	OCCN	TRUE	Normalized unit: Intensity; Annotation method: MSMS_Public_EXP_Pos_VS17_1	283	0	1	0.75	0.58	0.74	2	0.5	1.5	51.23
12.245	62.06063	Ethanolamine	[M+H]+	TRUE	62.06081	C2H7NO	1,2-aminoalcohols	HZAXFHJVJLSVMW-UHFFFAOYSA-N	OCCN	TRUE	Normalized unit: Intensity; Annotation method: MSMS_Public_EXP_Pos_VS17_1	281	0	1	0.28	0.22	0.74	2	0.5	1.08	25.32
12.304	194.11731	Ethyl 4-(dimethylamino)benzoate	[M+H]+	TRUE	194.1176	C11H15NO2	Benzoic acid esters	FZUGPQWGEGAKET-UHFFFAOYSA-N	CCOC(=O)C1=CC=C(C=C1)N(C)C	TRUE	Normalized unit: Intensity; Annotation method: MSMS_Public_EXP_Pos_VS17_1	5802	0	0.96	0.3	0.4	0.86	5	0.6	1.22	7.07
0.444	117.09123	Ethylbutanoate	[M+H]+	TRUE	117.0852	C6H12O2	Fatty acid esters	OBNCKNCVKJNDBV-UHFFFAOYSA-N	O=C(OCC)CCC	TRUE	Normalized unit: Intensity; Annotation method: MSMS_Public_EXP_Pos_VS17_1	2151	0	0.83	0.02	0.03	0.81	3	0.33	0.76	6.49
17.019	171.99348	Etodolac	[M+H]+	TRUE	172	C17H21NO3	Indolyl carboxylic acids and derivatives	NNYBQONXHNTVIJ-UHFFFAOYSA-N	CCC1=CC=CC2=C1NC3=C2CCOC3(CC)CC(=O)O	TRUE	Normalized unit: Intensity; Annotation method: MSMS_Public_EXP_Pos_VS17_1	4732	0	0.82	0.05	0.11	0.71	7	0.43	0.8	38.23
17.223	367.0665	Eupatilin	[M+H]+	TRUE	367.07999	C18H16O7	6-O-methylated flavonoids	DRRWBCNQOKKKOL-UHFFFAOYSA-N	O=C1C=C(OC2=CC(O)=C(OC)C(O)=C12)C=3C=CC(OC)=C(OC)C3	TRUE	Normalized unit: Intensity; Annotation method: MSMS_Public_EXP_Pos_VS17_1	12565	0	0.68	0.04	0.05	0.79	2	1	0.82	46.89
11.27	371.14105	Eurycomalactone	[M+H]+	TRUE	371.14001	C19H24O6	Steroid lactones	OGHYZHNTIINXEO-JGXXKITOSA-N	O=C1OC2C(O)C3C(C(=O)CC4C(=CC(=O)C(O)C43C)C)(C)C1C2C	TRUE	Normalized unit: Intensity; Annotation method: MSMS_Public_EXP_Pos_VS17_1	12669	0	0.99	0	0.01	0.75	1	1	0.92	21.23
17.304	294.15833	Fabesetron	[M+H]+	TRUE	294.1601	C18H19N3O	3-methylindoles	AEKQMJRJRAHOAP-CYBMUJFWSA-N	Cc1[nH]cnc1C[C@H]1CCc2c(C)c3ccccc3n2C1=O	TRUE	Normalized unit: Intensity; Annotation method: MSMS_Public_EXP_Pos_VS17_1	9926	0	0.98	0	null	0.75	1	1	0.91	21.33
16.688	328.07739	Fluazifop	[M+H]+	TRUE	328.0791	C15H12F3NO4	Aryloxyphenoxypropionic acids	YUVKUEAFAVKILW-UHFFFAOYSA-N	CC(C(=O)O)OC1=CC=C(C=C1)OC2=NC=C(C=C2)C(F)(F)F	TRUE	Normalized unit: Intensity; Annotation method: MSMS_Public_EXP_Pos_VS17_1	11180	0	0.99	0.32	0.37	0.75	1	1	1.26	19.42
16.894	328.07733	Fluazifop	[M+H]+	TRUE	328.0791	C15H12F3NO4	Aryloxyphenoxypropionic acids	YUVKUEAFAVKILW-UHFFFAOYSA-N	CC(C(=O)O)OC1=CC=C(C=C1)OC2=NC=C(C=C2)C(F)(F)F	TRUE	Normalized unit: Intensity; Annotation method: MSMS_Public_EXP_Pos_VS17_1	11179	0	0.98	0.42	0.43	0.75	1	1	1.34	18.86
10.62	314.08917	Flubendazole	[M+H]+	TRUE	314.09351	C16H12FN3O3	Benzophenones	CPEUVMUXAHMANV-UHFFFAOYSA-N	COC(=O)Nc1[nH]c2ccc(cc2n1)C(=O)c3ccc(cc3)F	TRUE	Normalized unit: Intensity; Annotation method: MSMS_Public_EXP_Pos_VS17_1	10650	0	0.91	0.52	0.63	0.85	4	0.5	1.4	50.11
12.05	326.04846	Flumetsulam	[M+H]+	TRUE	326.05179	C12H9F2N5O2S	1,2,4-triazolopyrimidine-2-sulfonanilides	RXCPQSJAVKGONC-UHFFFAOYSA-N	CC1=NC2=NC(=NN2C=C1)S(=O)(=O)NC1=C(F)C=CC=C1F	TRUE	Normalized unit: Intensity; Annotation method: MSMS_Public_EXP_Pos_VS17_1	11068	0	0.95	0.63	0.58	0.74	2	0.5	1.41	89.07
1.745	433.20547	forskolin	[M+H]+	TRUE	433.215	C22H34O7	Triterpenoids	OHCQJHSOBUTRHG-KGGHGJDLSA-N	O=C(OC1C(O)C2C(C)(C)CCC(O)C2(C)C3(O)C(=O)CC(OC13C)(C=C)C)C	TRUE	Normalized unit: Intensity; Annotation method: MSMS_Public_EXP_Pos_VS17_1	13956	0	0.64	0.17	0.26	0.75	1	1	0.95	6.15
17.094	138.99284	Fumaric acid	[M+H]+	TRUE	139	C4H4O4	Dicarboxylic acids and derivatives	VZCYOOQTPOCHFL-OWOJBTEDSA-N	O=C(O)C=CC(=O)O	TRUE	Normalized unit: Intensity; Annotation method: MSMS_Public_EXP_Pos_VS17_1	3126	0	0.8	0.03	0.06	0.8	8	0.5	0.8	27.31
17.192	138.99281	Fumaric acid	[M+H]+	TRUE	139	C4H4O4	Dicarboxylic acids and derivatives	VZCYOOQTPOCHFL-OWOJBTEDSA-N	O=C(O)C=CC(=O)O	TRUE	Normalized unit: Intensity; Annotation method: MSMS_Public_EXP_Pos_VS17_1	3125	0	0.8	0.04	0.07	0.84	8	0.5	0.82	12.66
11.634	177.13438	geraniol	[M+H]+	TRUE	177.13	C10H18O	Acyclic monoterpenoids	GLZPCOQZEFWAFX-JXMROGBWSA-N	OCC=C(C)CCC=C(C)C	TRUE	Normalized unit: Intensity; Annotation method: MSMS_Public_EXP_Pos_VS17_1	4967	0	0.91	0.37	0.72	0.39	3	0.33	1.19	76.67
13.59	439.16443	Gomisin O	[M+H]+	TRUE	439.17001	C23H28O7	Hydrolyzable tannins	GWDFJIBHVSYXQL-SYTFOFBDSA-N	OC1C=2C=C(OC)C(OC)=C(OC)C2C3=C(OC)C=4OCOC4C=C3CC(C)C1C	TRUE	Normalized unit: Intensity; Annotation method: MSMS_Public_EXP_Pos_VS17_1	14054	0	0.86	0.01	0.01	0.75	1	1	0.85	6.15
3.105	183.10136	Harman	[M+H]+	TRUE	183.09171	C12H10N2	Harmala alkaloids	PSFDQSOCUJVVGF-UHFFFAOYSA-N	CC1=NC=CC2=C1NC1=C2C=CC=C1	TRUE	Normalized unit: Intensity; Annotation method: MSMS_Public_EXP_Pos_VS17_1	5228	0	0.62	0.05	0.06	0.86	2	1	0.82	6.94
7.564	183.10135	Harmane	[M+H]+	TRUE	183.09167	C12H10N2	Harmala alkaloids	PSFDQSOCUJVVGF-UHFFFAOYSA-N	N=1C=CC=2C=3C=CC=CC3NC2C1C	TRUE	Normalized unit: Intensity; Annotation method: MSMS_Public_EXP_Pos_VS17_1	5227	0	0.63	0.03	0.03	0.88	2	1	0.8	9.51
5.707	183.10141	Harmane	[M+H]+	TRUE	183.09167	C12H10N2	Harmala alkaloids	PSFDQSOCUJVVGF-UHFFFAOYSA-N	N=1C=CC=2C=3C=CC=CC3NC2C1C	TRUE	Normalized unit: Intensity; Annotation method: MSMS_Public_EXP_Pos_VS17_1	5229	0	0.62	0.03	0.04	0.88	2	1	0.81	5.57
11.897	255.1337	Helenine	[M+Na]+	TRUE	255.13	C15H20O2	Eudesmanolides, secoeudesmanolides, and derivatives	PXOYOCNNSUAQNS-AGNJHWRGSA-N	O=C1OC2CC3(C(=CC2C1=C)C(C)CCC3)C	TRUE	Normalized unit: Intensity; Annotation method: MSMS_Public_EXP_Pos_VS17_1	8312	0	0.93	0.41	0.26	0.75	1	1	1.22	207.98
8.782	327.33664	henicosanoic acid	[M+NH4]+	TRUE	327.32999	C21H42O2	Long-chain fatty acids	CKDDRHZIAZRDBW-UHFFFAOYSA-N	O=C(O)CCCCCCCCCCCCCCCCCCCC	TRUE	Normalized unit: Intensity; Annotation method: MSMS_Public_EXP_Pos_VS17_1	11160	0	0.8	0	0.01	0.88	2	1	0.86	51.92
2.988	392.24274	heteratisine	[M+H]+	TRUE	392.23999	C22H33NO5	Quinolidines	YPSAOPXJHSESSR-JUKSZDOYSA-N	O=C1OC2CCC3(O)C1C(C2)C45C(OC)CCC6(C)CN(CC)C5C3C(O)C64	TRUE	Normalized unit: Intensity; Annotation method: MSMS_Public_EXP_Pos_VS17_1	13214	0	0.96	0	null	0.75	1	1	0.9	124.29
1.881	330.20947	hetisine	[M+H]+	TRUE	330.20999	C20H27NO3	Atisane diterpenoids	PIWJSAMCEMZIDO-APRJJLODSA-N	OC1CC2(C)CN3C4CC56CC(=C)C7C(O)C6C3C(C1)(C5C7O)C42	TRUE	Normalized unit: Intensity; Annotation method: MSMS_Public_EXP_Pos_VS17_1	11246	0	1	0	0.01	0.75	1	1	0.92	11.85
8.026	283.1749	Hexaethylene glycol; CE10; IIRDTKBZINWQAW-UHFFFAOYSA-N	[M+H]+	TRUE	283.17511	C12H26O7	Polyethylene glycols	IIRDTKBZINWQAW-UHFFFAOYSA-N	C(COCCOCCOCCOCCOCCO)O	TRUE	Normalized unit: Intensity; Annotation method: MSMS_Public_EXP_Pos_VS17_1	9469	0	1	0.33	0.37	0.7	19	0.79	1.21	83.88
7.426	260.18533	Hexanoyl-L-Carnitine	[M+H]+	TRUE	260.18561	C13H25NO4	Acyl carnitines	VVPRQWTYSNDTEA-LLVKDONJSA-N	CCCCCC(=O)O[C@H](CC(=O)[O-])C[N+](C)(C)C	TRUE	Normalized unit: Intensity; Annotation method: MSMS_Public_EXP_Pos_VS17_1	8536	0	1	0	0.01	0.82	4	0.5	0.86	11.79
9.369	102.1279	Hexylamine	[M+H]+	TRUE	102.12824	C6H15N	Monoalkylamines	BMVXCPBXGZKUPN-UHFFFAOYSA-N	CCCCCCN	TRUE	Normalized unit: Intensity; Annotation method: MSMS_Public_EXP_Pos_VS17_1	1474	0	1	0.56	0.73	0.67	3	0.33	1.42	113.18
1.988	124.08692	HISTIDINOL	[M+H]+	TRUE	124.086	C6H11N3O	Aralkylamines	ZQISRDCJNBUVMM-YFKPBYRVSA-N	N[C@H](CO)CC1=CN=CN1	TRUE	Normalized unit: Intensity; Annotation method: MSMS_Public_EXP_Pos_VS17_1	2491	0	1	0.45	0.64	0.73	6	0.67	1.4	5.39
11.718	158.11739	Homostachydrine; CE0; XULZWQRXYTVUTE-ZETCQYMHSA-N	[M+H]+	TRUE	158.11757	C8H15NO2	Alpha amino acids	XULZWQRXYTVUTE-ZETCQYMHSA-N	C[N+]1(C)CCCC[C@H]1C(=O)[O-]	TRUE	Normalized unit: Intensity; Annotation method: MSMS_Public_EXP_Pos_VS17_1	4069	0	1	0.91	0.84	0.88	2	1	1.84	239.15
3.085	183.06512	Homovanillic acid	[M+H]+	TRUE	183.0652	C9H10O4	Methoxyphenols	QRMZSPFSDQBLIX-UHFFFAOYSA-N	O=C(O)Cc1cc(OC)c(O)cc1	TRUE	Normalized unit: Intensity; Annotation method: MSMS_Public_EXP_Pos_VS17_1	5221	0	1	0.09	0.1	0.78	4	1	1.02	8.37
7.408	344.22757	Hydroxybutorphanol	[M+H]+	TRUE	344.22269	C21H29NO3	Phenanthrenes and derivatives	NCMXKIHJYUFTRL-UHFFFAOYSA-N	[H]Oc(c([H])5)c([H])c(c(c([H])5)3)C(C([H])([H])4)(C([H])([H])1)C(O[H])(C([H])([H])C([H])([H])C([H])([H])4)C([H])(C([H])([H])3)N(C([H])([H])C([H])(C([H])([H])2)C([H])([H])C([H])(O[H])2)C([H])([H])1	TRUE	Normalized unit: Intensity; Annotation method: MSMS_Public_EXP_Pos_VS17_1	11765	0	0.89	0	0.01	0.82	2	1	0.89	48.63
9.26	158.15369	hyocholic acid	[M+H+NH4]2+	TRUE	158.15401	C24H40O5	Trihydroxy bile acids, alcohols and derivatives	DKPMWHFRUGMUKF-WQOPRVDTSA-N	C[C@H](CCC(=O)O)[C@H]1CC[C@@H]2[C@@]1(CC[C@H]3[C@H]2[C@@H]([C@@H]([C@H]4[C@@]3(CC[C@H](C4)O)C)O)O)C	TRUE	Normalized unit: Intensity; Annotation method: MSMS_Public_EXP_Pos_VS17_1	4077	0	1	0.13	0.18	0.73	21	0.48	0.98	7.65
9.285	69.04524	Imidazole	[M+H]+	TRUE	69.04533	C3H4N2	Imidazoles	RAXXELZNTBOGNW-UHFFFAOYSA-N	N=1C=CNC1	TRUE	Normalized unit: Intensity; Annotation method: MSMS_Public_EXP_Pos_VS17_1	372	0	1	0.94	0.72	0.75	1	1	1.75	30.36
9.021	652.30792	Indaconitine	[M+H]+	TRUE	652.31	C34H47NO10	Aconitane-type diterpenoid alkaloids	PHDZNMWTZQPAEW-GCAJCDAMSA-N	O=C(OC1C2C3CC1(O)C(OC)CC2(OC(=O)C)C4C(OC)C5C6(COC)CN(CC)C4C35C(OC)CC6O)C=7C=CC=CC7	TRUE	Normalized unit: Intensity; Annotation method: MSMS_Public_EXP_Pos_VS17_1	16202	0	0.99	0	0	0.75	1	1	0.91	71.65
12.162	148.07863	Indole-3-carbinol	[M+H]+	TRUE	148.0755	C9H9NO	3-alkylindoles	IVYPNXXAYMYVSP-UHFFFAOYSA-N	OCC1=CNC=2C=CC=CC21	TRUE	Normalized unit: Intensity; Annotation method: MSMS_Public_EXP_Pos_VS17_1	3562	0	0.95	0.33	0.48	0.83	5	0.6	1.26	5.95
9.149	89.06004	Isobutyric acid	[M+H]+	TRUE	89.06023	C4H8O2	Carboxylic acids	KQNPFQTWMSNSAP-UHFFFAOYSA-N	O=C(O)C(C)C	TRUE	Normalized unit: Intensity; Annotation method: MSMS_Public_EXP_Pos_VS17_1	1083	0	1	0.24	0.19	0.76	2	1	1.13	13.84
4.498	235.1649	Isocurcumenol	[M+H]+	TRUE	235.17	C15H22O2	Guaianes	DEBDFZGNZTYPMF-NZBPQXDJSA-N	OC12OC3(CC1=C(C)C)C(C(=C)C2)CCC3C	TRUE	Normalized unit: Intensity; Annotation method: MSMS_Public_EXP_Pos_VS17_1	7517	0	0.88	0	null	0.75	1	1	0.86	128.89
3.088	139.11165	Isophorone	[M+H]+	TRUE	139.11169	C9H14O	Cyclohexenones	HJOVHMDZYOCNQW-UHFFFAOYSA-N	CC1=CC(=O)CC(C)(C)C1	TRUE	Normalized unit: Intensity; Annotation method: MSMS_Public_EXP_Pos_VS17_1	3167	0	1	0.35	0.38	0.86	12	1	1.32	11.12
8.753	207.15894	Isoproturon	[M+H]+	TRUE	207.1492	C12H18N2O	N-phenylureas	PUIYMUZLKQOUOZ-UHFFFAOYSA-N	CC(C)C1=CC=C(NC(=O)N(C)C)C=C1	TRUE	Normalized unit: Intensity; Annotation method: MSMS_Public_EXP_Pos_VS17_1	6351	0	0.62	0.05	0.08	0.86	13	0.46	0.74	42.12
8.928	193.14326	Isoproturon-monodemethyl	[M+H]+	TRUE	193.1335	C11H16N2O	N-phenylureas	DOULWWSSZVEPIN-UHFFFAOYSA-N	N(C(=O)Nc1ccc(cc1)C(C)C)C	TRUE	Normalized unit: Intensity; Annotation method: MSMS_Public_EXP_Pos_VS17_1	5751	0	0.62	0.07	0.08	0.74	3	1	0.8	77.31
16.748	625.1571	Isorhamnetin 3-O-neohesperoside	[M+H]+	TRUE	625.16998	C28H32O16	Flavonoid-3-O-glycosides	QHLKSZBFIJJREC-SPSUIZEHSA-N	O=C1C(OC2OC(CO)C(O)C(O)C2OC3OC(C)C(O)C(O)C3O)=C(OC=4C=C(O)C=C(O)C14)C=5C=CC(O)=C(OC)C5	TRUE	Normalized unit: Intensity; Annotation method: MSMS_Public_EXP_Pos_VS17_1	16064	0	0.71	0.04	0.02	0.75	1	1	0.8	18081.21
0.39	531.15393	Ketoconazole	[M+H]+	TRUE	531.15601	C26H28Cl2N4O4	Phenylpiperazines	XMAYWYJOQHXEEK-OZXSUGGESA-N	CC(=O)N1CCN(CC1)C2=CC=C(C=C2)OC[C@H]3CO[C@](O3)(CN4C=CN=C4)C5=C(C=C(C=C5)Cl)Cl	TRUE	Normalized unit: Intensity; Annotation method: MSMS_Public_EXP_Pos_VS17_1	15287	0	0.98	0.03	0.04	0.75	1	1	0.94	7.78
10.632	310.12906	Ketotifen	[M+H]+	TRUE	310.1254	C19H19NOS	Cycloheptathiophenes	ZCVMWBYGMWKGHF-UHFFFAOYSA-N	O=C1C=2SC=CC2C(C=3C=CC=CC3C1)=C4CCN(C)CC4	TRUE	Normalized unit: Intensity; Annotation method: MSMS_Public_EXP_Pos_VS17_1	10493	0	0.94	0.12	0.2	0.77	4	0.5	0.97	8.11
0.531	190.05066	Kynurenic acid	[M+H]+	TRUE	190.0498	C10H7NO3	Quinoline carboxylic acids	HCZHHEIFKROPDY-UHFFFAOYSA-N	O=C(O)C1=CC(=O)C=2C=CC=CC2N1	TRUE	Normalized unit: Intensity; Annotation method: MSMS_Public_EXP_Pos_VS17_1	5571	0	1	0.01	0.02	0.78	2	1	0.94	14.41
12.447	190.05325	Kynurenic acid; CE0; HCZHHEIFKROPDY-UHFFFAOYSA-N	[M+H]+	TRUE	190.04987	C10H7NO3	Quinoline carboxylic acids	HCZHHEIFKROPDY-UHFFFAOYSA-N	c1ccc2c(c1)c(=O)cc(C(=O)O)[nH]2	TRUE	Normalized unit: Intensity; Annotation method: MSMS_Public_EXP_Pos_VS17_1	5577	0	0.95	0.26	0.25	0.75	2	1	1.15	9.28
13.384	166.09175	L-(-)-Phenylalanine	[M+H]+	TRUE	166.08678	C9H11NO2	Phenylalanine and derivatives	COLNVLDHVKWLRT-QMMMGPOBSA-N	OC(=O)C([H])(N)Cc(c1)cccc1	TRUE	Normalized unit: Intensity; Annotation method: MSMS_Public_EXP_Pos_VS17_1	4460	0	0.91	0.5	0.58	0.78	2	0.5	1.34	22.32
12.543	581.1438	Lapatinib	[M+H]+	TRUE	581.14203	C29H26ClFN4O4S	Quinazolinamines	BCFGMOOMADDAQU-UHFFFAOYSA-N	CS(=O)(=O)CCNCC1=CC=C(O1)C1=CC2=C(C=C1)N=CN=C2NC1=CC(Cl)=C(OCC2=CC(F)=CC=C2)C=C1	TRUE	Normalized unit: Intensity; Annotation method: MSMS_Public_EXP_Pos_VS17_1	15616	0	0.92	0.07	0.1	0.74	3	0.67	0.9	41.56
8.641	448.34305	L-Arachidonoylcarnitine	[M+H]+	TRUE	448.34	C27H45NO4	Very long-chain fatty acids	SEXHTZQULWPHBX-WFYBHXQRSA-N	CCCCCC=CCC=CCC=CCC=CCCCC(=O)C(CC(=O)[O-])(C[N+](C)(C)C)O	TRUE	Normalized unit: Intensity; Annotation method: MSMS_Public_EXP_Pos_VS17_1	14224	0	0.95	0	null	0.82	5	0.4	0.82	26.03
4.07	448.34348	L-Arachidonoylcarnitine	[M+H]+	TRUE	448.34	C27H45NO4	Very long-chain fatty acids	SEXHTZQULWPHBX-WFYBHXQRSA-N	CCCCCC=CCC=CCC=CCC=CCCCC(=O)C(CC(=O)[O-])(C[N+](C)(C)C)O	TRUE	Normalized unit: Intensity; Annotation method: MSMS_Public_EXP_Pos_VS17_1	14234	0	0.94	0	0	0.83	5	0.4	0.82	101.69
11.932	335.2283	Lathyrol	[M+H]+	TRUE	335.22	C20H30O4	Diterpenoids	SDBITTRHSROXCY-ORCCYPRRSA-N	O=C1C(=CC2C(CCC(=C)C(O)C3C(O)C(C)CC13O)C2(C)C)C	TRUE	Normalized unit: Intensity; Annotation method: MSMS_Public_EXP_Pos_VS17_1	11493	0	0.71	0	null	0.75	1	1	0.77	29.85
9.257	274.27353	Lauryldiethanolamine	[M+H]+	TRUE	274.27411	C16H35NO2	1,2-aminoalcohols	NKFNBVMJTSYZDV-UHFFFAOYSA-N	CCCCCCCCCCCCN(CCO)CCO	TRUE	Normalized unit: Intensity; Annotation method: MSMS_Public_EXP_Pos_VS17_1	9126	0	1	0.8	0.65	0.75	4	1	1.64	538.57
10.393	274.27362	Lauryldiethanolamine	[M+H]+	TRUE	274.27411	C16H35NO2	1,2-aminoalcohols	NKFNBVMJTSYZDV-UHFFFAOYSA-N	CCCCCCCCCCCCN(CCO)CCO	TRUE	Normalized unit: Intensity; Annotation method: MSMS_Public_EXP_Pos_VS17_1	9132	0	1	0.81	0.63	0.75	4	1	1.64	192.62
12.294	162.11485	L-CARNITINE	[M+H]+	TRUE	162.11211	C7H15NO3	Carnitines	PHIQHXFUZVPYII-ZCFIWIBFSA-N	C[N+](C)(C)C[C@@H](CC(=O)[O-])O	TRUE	Normalized unit: Intensity; Annotation method: MSMS_Public_EXP_Pos_VS17_1	4275	0	0.96	0.51	0.59	0.9	5	1	1.5	172.99
10.537	193.08769	Levetiracetam	[M+H]+	TRUE	193.0947	C8H14N2O2	Alpha amino acids and derivatives	HPHUVLMMVZITSG-ZCFIWIBFSA-N	CC[C@H](C(=O)N)N1CCCC1=O	TRUE	Normalized unit: Intensity; Annotation method: MSMS_Public_EXP_Pos_VS17_1	5736	0	0.78	0.03	0.03	0.75	1	1	0.84	6.85
15.338	156.07855	L-Histidine	[M+H]+	TRUE	156.07727	C6H9N3O2	Histidine and derivatives	HNDVDQJCIGZPNO-YFKPBYRVSA-N	C1=C(NC=N1)C[C@@H](C(=O)O)N	TRUE	Normalized unit: Intensity; Annotation method: MSMS_Public_EXP_Pos_VS17_1	3957	0	1	0.28	0.31	0.92	4	1	1.27	5.67
12.246	349.14536	Licarin A	[M+H]+	TRUE	349.142	C20H22O4	2-arylbenzofuran flavonoids	ITDOFWOJEDZPCF-OTBILJLCSA-N	OC1=CC=C(C=C1OC)C2OC=3C(OC)=CC(C=CC)=CC3C2C	TRUE	Normalized unit: Intensity; Annotation method: MSMS_Public_EXP_Pos_VS17_1	11972	0	0.94	0	null	0.75	1	1	0.89	26.33
12.847	245.11609	linderalactone	[M+H]+	TRUE	245.106	C15H16O3	Butenolides	LWCKQMHMTSRRAA-QGQQYVBWSA-N	O=C1OC2C=C1CCC=C(C)CC=3OC=C(C32)C	TRUE	Normalized unit: Intensity; Annotation method: MSMS_Public_EXP_Pos_VS17_1	7931	0	0.79	0.72	0.58	0.75	1	1	1.46	315.5
5.056	245.11308	linderalactone	[M+H]+	TRUE	245.12	C15H16O3	Butenolides	LWCKQMHMTSRRAA-QGQQYVBWSA-N	O=C1OC2C=C1CCC=C(C)CC=3OC=C(C32)C	TRUE	Normalized unit: Intensity; Annotation method: MSMS_Public_EXP_Pos_VS17_1	7930	0	0.79	0.49	0.69	0.76	11	0.55	1.32	107.7
12.927	261.10785	Linderane	[M+H]+	TRUE	261.10999	C15H16O4	1,4-dioxanes	KBMSVODXFLAQNJ-DXGHHDSJSA-N	O=C1OC2C3=C(OC=C3C)CC(=CCCC41OC24)C	TRUE	Normalized unit: Intensity; Annotation method: MSMS_Public_EXP_Pos_VS17_1	8572	0	0.98	0.03	0.03	0.75	1	1	0.93	23.01
11.269	301.2121	linolenic acid	[M+H]+	TRUE	301.20999	C18H30O2	Lineolic acids and derivatives	DTOSIQBPPRVQHS-PDBXOOCHSA-N	O=C(O)CCCCCCCC=CCC=CCC=CCC	TRUE	Normalized unit: Intensity; Annotation method: MSMS_Public_EXP_Pos_VS17_1	10197	0	0.98	0.03	0.04	0.78	3	0.67	0.89	63.07
12.415	229.1438	L-Prolyl-L-isoleucine	[M+NH4]+	TRUE	229.14999	C11H20N2O3	Dipeptides	OCYROESYHWUPBP-CIUDSAMLSA-N	CC[C@H](C)[C@@H](C(=O)O)NC(=O)[C@@H]1CCCN1	TRUE	Normalized unit: Intensity; Annotation method: MSMS_Public_EXP_Pos_VS17_1	7256	0	0.83	0.51	0.58	0.86	3	0.67	1.35	22.74
12.654	281.07758	Luvangetin	[M+H]+	TRUE	281.07999	C15H14O4	Linear pyranocoumarins	XYPWCJWXFYYGPA-UHFFFAOYSA-N	O=C1OC=2C(OC)=C3OC(C=CC3=CC2C=C1)(C)C	TRUE	Normalized unit: Intensity; Annotation method: MSMS_Public_EXP_Pos_VS17_1	9381	0	0.97	0	null	0.88	2	1	0.95	8.77
3.043	147.11661	Lysine	[M+H]+	TRUE	147.11281	C6H14N2O2	D-alpha-amino acids	KDXKERNSBIXSRK-UHFFFAOYSA-N	C(CCN)CC(C(=O)O)N	TRUE	Normalized unit: Intensity; Annotation method: MSMS_Public_EXP_Pos_VS17_1	3540	0	0.93	0.29	0.32	0.84	4	0.75	1.17	43.38
3.225	147.11662	Lysine	[M+H]+	TRUE	147.11281	C6H14N2O2	D-alpha-amino acids	KDXKERNSBIXSRK-UHFFFAOYSA-N	C(CCN)CC(C(=O)O)N	TRUE	Normalized unit: Intensity; Annotation method: MSMS_Public_EXP_Pos_VS17_1	3541	0	0.93	0.26	0.29	0.83	4	0.75	1.14	4.64
16.922	367.07159	Lysionotin	[M+H]+	TRUE	367.07999	C18H16O7	8-O-methylated flavonoids	KRFBMPVGAYGGJE-UHFFFAOYSA-N	O=C1C=C(OC=2C(OC)=C(O)C(OC)=C(O)C12)C=3C=CC(OC)=CC3	TRUE	Normalized unit: Intensity; Annotation method: MSMS_Public_EXP_Pos_VS17_1	12571	0	0.65	0.04	0.04	0.82	3	1	0.8	58.75
10.783	271.16818	Matrine	[M+H]+	TRUE	271.17001	C15H24N2O	Matrine alkaloids	ZSBXGIUJOOQZMP-JLNYLFASSA-N	O=C1N2CC3CCCN4CCCC(C2CCC1)C43	TRUE	Normalized unit: Intensity; Annotation method: MSMS_Public_EXP_Pos_VS17_1	9000	0	0.98	0.02	0.03	0.83	2	1	0.96	9.32
11.848	249.18053	Matrine	[M+H]+	TRUE	249.19	C15H24N2O	Matrine alkaloids	ZSBXGIUJOOQZMP-JLNYLFASSA-N	O=C1N2CC3CCCN4CCCC(C2CCC1)C43	TRUE	Normalized unit: Intensity; Annotation method: MSMS_Public_EXP_Pos_VS17_1	8112	0	0.64	0.01	0.02	0.75	1	1	0.75	21.06
11.595	201.13452	Medetomidine HCl	[M+H]+	TRUE	201.13901	C13H17ClN2	o-Xylenes	VPNGEIHDPSLNMU-UHFFFAOYSA-N	C1(=C(C(C)=CC=C1)C)C(C2N=CNC=2)C.Cl	TRUE	Normalized unit: Intensity; Annotation method: MSMS_Public_EXP_Pos_VS17_1	6140	0	0.9	0	null	0.87	6	0.5	0.83	36.94
16.674	242.00226	Mefenamate	[M+H]+	TRUE	242	C15H15NO2	Aminobenzoic acids	HYYBABOKPJLUIN-UHFFFAOYSA-N	OC(=O)c(c2)c(ccc2)Nc(c1)c(C)c(C)cc1	TRUE	Normalized unit: Intensity; Annotation method: MSMS_Public_EXP_Pos_VS17_1	7772	0	0.96	0.12	0.1	0.74	2	1	1	464238.9
11.27	251.11711	Methaquaione	[M+H]+	TRUE	251.1199	C16H14N2O	Quinazolines	JEYCTXHKTXCGPB-UHFFFAOYSA-N	O=C1C=2C=CC=CC2N=C(N1C=3C=CC=CC3C)C	TRUE	Normalized unit: Intensity; Annotation method: MSMS_Public_EXP_Pos_VS17_1	8162	0	0.96	0.02	0.05	0.71	12	0.42	0.82	10.02
11.457	251.11685	Methaquaione	[M+H]+	TRUE	251.1199	C16H14N2O	Quinazolines	JEYCTXHKTXCGPB-UHFFFAOYSA-N	O=C1C=2C=CC=CC2N=C(N1C=3C=CC=CC3C)C	TRUE	Normalized unit: Intensity; Annotation method: MSMS_Public_EXP_Pos_VS17_1	8161	0	0.95	0.02	0.04	0.74	12	0.33	0.81	6.64
6.329	533.19141	methyl 3-(6-((4-formylpiperazin-1-yl)methyl)-3-hydroxy-4-oxo-4H-pyran-2-yl)-3-(4-((1-methyl-1H-imidazol-2-yl)methoxy)phenyl)propanoate	[M+H]+	TRUE	533.20001	C26H30N4O7	Imidazolyl carboxylic acids and derivatives	SBFHGLOFVRNGAB-UHFFFAOYSA-N	O=CN1CCN(CC=2OC(=C(O)C(=O)C2)C(C3=CC=C(OCC4=NC=CN4C)C=C3)CC(=O)OC)CC1	TRUE	Normalized unit: Intensity; Annotation method: MSMS_Public_EXP_Pos_VS17_1	15319	0	0.72	0	0.01	0.75	1	1	0.78	25.97
11.464	212.09506	Methyldopa	[M+H]+	TRUE	212.09171	C10H13NO4	Phenylpropanoic acids	CJCSPKMFHVPWAR-JTQLQIEISA-N	C[C@](N)(Cc1ccc(O)c(O)c1)C(=O)O	TRUE	Normalized unit: Intensity; Annotation method: MSMS_Public_EXP_Pos_VS17_1	6560	0	0.95	0.13	0.7	0.24	8	0.5	1.05	13.92
7.26	74.06054	METHYLGUANIDINE	[M+H]+	TRUE	74.07	C2H7N3	Guanidines	CHJJGSNFBQVOTG-UHFFFAOYSA-N	CN=C(N)N	TRUE	Normalized unit: Intensity; Annotation method: MSMS_Public_EXP_Pos_VS17_1	474	0	0.64	0.67	0.9	0.72	5	0.6	1.44	17.86
3.036	303.23138	Methyltestosterone aka "(8R,9S,10R,13S,14S,17S)-17-hydroxy-10,13,17-trimethyl-2,6,7,8,9,11,12,14,15,16-decahydro-1H-cyclopenta[a]phenanthren-3-one"	[M+H]+	TRUE	303.23199	C20H30O2	Androgens and derivatives	GCKMFJBGXUYNAG-HLXURNFRSA-N	C[C@]1(O)CC[C@H]2[C@@H]3CCC4=CC(=O)CC[C@]4(C)[C@H]3CC[C@@]21C	TRUE	Normalized unit: Intensity; Annotation method: MSMS_Public_EXP_Pos_VS17_1	10246	0	1	0.5	0.76	0.85	27	0.89	1.56	820.15
7.777	268.19229	Metoprolol	[M+H]+	TRUE	268.1907	C15H25NO3	Tyrosols and derivatives	IUBSYMUCCVWXPE-UHFFFAOYSA-N	COCCC1=CC=C(OCC(O)CNC(C)C)C=C1	TRUE	Normalized unit: Intensity; Annotation method: MSMS_Public_EXP_Pos_VS17_1	8887	0	0.99	0	0	0.75	1	1	0.91	14.42
12.444	185.09445	Metribuzin-diketo	[M+H]+	TRUE	185.1033	C7H12N4O2	1,2,4-triazines	AHBXXEZLRFCZSF-UHFFFAOYSA-N	O=C(NN=C1C(C)(C)C)N(N)C1=O	TRUE	Normalized unit: Intensity; Annotation method: MSMS_Public_EXP_Pos_VS17_1	5350	0	0.68	0.61	0.55	0.75	1	1	1.34	179.84
11.562	265.1767	Mianserin	[M+H]+	TRUE	265.16989	C18H20N2	Dibenzazepines	UEQUQVLFIPOEMF-UHFFFAOYSA-N	CN1CCN2C(C1)C3=CC=CC=C3CC4=CC=CC=C42	TRUE	Normalized unit: Intensity; Annotation method: MSMS_Public_EXP_Pos_VS17_1	8769	0	0.78	0.04	0.06	0.75	1	1	0.86	9.49
12.556	312.07489	MMV023370	[M+H]+	TRUE	312.07587	C14H10ClN7	Pyrazolylpyridines	BSYXHJPUUQSGTJ-UHFFFAOYSA-N	ClC=1C=NC=2NC(=NC2C1)C=3C=C(C=NC3N)C=4C=NNC4	TRUE	Normalized unit: Intensity; Annotation method: MSMS_Public_EXP_Pos_VS17_1	10571	0	1	0.27	0.25	0.71	3	0.33	1.05	486.54
15.691	333.15549	MMV028694	[M+H]+	TRUE	333.14566	C18H16N6O	Triazolopyridines	LOFURYWJDOAONN-UHFFFAOYSA-N	OCCC1=CC=C(C=C1)NC=2N=CC=C(N2)C3=NN=C4C=CC=CN43	TRUE	Normalized unit: Intensity; Annotation method: MSMS_Public_EXP_Pos_VS17_1	11414	0	0.62	0	null	0.71	2	0.5	0.63	11.46
19.342	264.10837	MMV688514	[M+H]+	TRUE	264.11298	C16H13N3O	Benzene and substituted derivatives	LBJLSCITQUDAQD-UHFFFAOYSA-N	N=C(N)C=1C=CC(=CC1)C2=NOC(=C2)C=3C=CC=CC3	TRUE	Normalized unit: Intensity; Annotation method: MSMS_Public_EXP_Pos_VS17_1	8715	0	0.93	0.02	0.05	0.7	3	0.33	0.79	14.08
11.372	461.1366	Monnieriside G	[M+H]+	TRUE	461.14001	C21H26O10	Furanochromones	KHWKLNXMSVVKCH-BQLFOJHWSA-N	O=C1C=C(OC=2C=C3OC(CC3=C(O)C12)C(OC4OC(CO)C(O)C(O)C4O)(C)C)C	TRUE	Normalized unit: Intensity; Annotation method: MSMS_Public_EXP_Pos_VS17_1	14573	0	0.94	0	null	0.75	1	1	0.89	233.76
12.202	88.07607	Morpholine	[M+H]+	TRUE	88.0757	C4H9NO	Morpholines	YNAVUWVOSKDBBP-UHFFFAOYSA-N	C1COCCN1	TRUE	Normalized unit: Intensity; Annotation method: MSMS_Public_EXP_Pos_VS17_1	1041	0	1	0.51	0.48	0.88	2	1	1.45	16.56
11.538	499.18082	Mundulone Acetate	[M+H]+	TRUE	499.1712	C28H28O7	6-prenylated isoflavanones	QUQMZWZRFQKNFP-UHFFFAOYSA-N	O=C(OC1CC2=CC=3C(=O)C(=COC3C=C2OC1(C)C)C=4C=CC=5OC(C=CC5C4OC)(C)C)C	TRUE	Normalized unit: Intensity; Annotation method: MSMS_Public_EXP_Pos_VS17_1	15011	0	0.63	0.03	0.04	0.75	1	1	0.76	4.32
2.376	159.11674	myrcene	[M+Na]+	TRUE	159.12	C10H16	Acyclic monoterpenoids	UAHWPYUMFXYFJY-UHFFFAOYSA-N	C=CC(=C)CCC=C(C)C	TRUE	Normalized unit: Intensity; Annotation method: MSMS_Public_EXP_Pos_VS17_1	4142	0	0.95	0.03	0.03	0.93	3	1	0.98	21.93
12.504	487.09961	Myricitrin	[M+H]+	TRUE	487.09	C21H20O12	Flavonoid-3-O-glycosides	DCYOADKBABEMIQ-OWMUPTOHSA-N	O=C1C(OC2OC(C)C(O)C(O)C2O)=C(OC=3C=C(O)C=C(O)C13)C=4C=C(O)C(O)=C(O)C4	TRUE	Normalized unit: Intensity; Annotation method: MSMS_Public_EXP_Pos_VS17_1	14886	0	0.63	0	null	0.75	1	1	0.73	123881.6
3.062	272.25806	Myristoyl Ethanolamide	[M+H]+	TRUE	272.25839	C16H33NO2	N-acylethanolamines	JHIXEZNTXMFXEK-UHFFFAOYSA-N	O=C(CCCCCCCCCCCCC)NCCO	TRUE	Normalized unit: Intensity; Annotation method: MSMS_Public_EXP_Pos_VS17_1	9058	0	1	0.22	0.21	0.77	16	0.88	1.12	33.84
11.911	347.14093	N-(3,4-dimethoxyphenethyl)-1H-indole-3-carboxamide	[M+H]+	TRUE	347.14001	C19H20N2O3	Dimethoxybenzenes	ODKYLYWWBHXMRV-UHFFFAOYSA-N	O=C(NCCC1=CC=C(OC)C(OC)=C1)C2=CNC=3C=CC=CC32	TRUE	Normalized unit: Intensity; Annotation method: MSMS_Public_EXP_Pos_VS17_1	11866	0	1	0.05	0.05	0.75	1	1	0.96	21.05
7.794	402.3374	N-(3-Methoxybenzyl)oleamide	[M+H]+	TRUE	402.32999	C26H43NO2	Anisoles	ZMKZIKHBSPDWEF-KHPPLWFESA-N	O=C(NCC=1C=CC=C(OC)C1)CCCCCCCC=CCCCCCCCC	TRUE	Normalized unit: Intensity; Annotation method: MSMS_Public_EXP_Pos_VS17_1	13427	0	0.76	0.01	0	0.75	1	1	0.8	41.65
7.634	402.3378	N-(3-Methoxybenzyl)oleamide	[M+H]+	TRUE	402.32999	C26H43NO2	Anisoles	ZMKZIKHBSPDWEF-KHPPLWFESA-N	O=C(NCC=1C=CC=C(OC)C1)CCCCCCCC=CCCCCCCCC	TRUE	Normalized unit: Intensity; Annotation method: MSMS_Public_EXP_Pos_VS17_1	13429	0	0.74	0	null	0.75	1	1	0.79	41.64
10.691	238.14363	N,N-Diethyl-3,4-dimethoxybenzamide	[M+H]+	TRUE	238.14377	C13H19NO3	Dimethoxybenzenes	ZQTJMIZZICSOBJ-UHFFFAOYSA-N	CCN(CC)C(=O)c(c1)cc(OC)c(OC)c1	TRUE	Normalized unit: Intensity; Annotation method: MSMS_Public_EXP_Pos_VS17_1	7622	0	1	0.15	0.23	0.83	4	0.5	1.05	9.4
13.164	186.07608	N,N-dimethyl-7H-purin-6-amine	[M+H]+	TRUE	186.08	C7H9N5	6-alkylaminopurines	BVIAOQMSVZHOJM-UHFFFAOYSA-N	N1=CN=C(C=2NC=NC12)N(C)C	TRUE	Normalized unit: Intensity; Annotation method: MSMS_Public_EXP_Pos_VS17_1	5404	0	0.93	0.27	0.3	0.72	3	0.33	1.05	9.43
12.89	186.07588	N,N-dimethyl-7H-purin-6-amine	[M+H]+	TRUE	186.08	C7H9N5	6-alkylaminopurines	BVIAOQMSVZHOJM-UHFFFAOYSA-N	N1=CN=C(C=2NC=NC12)N(C)C	TRUE	Normalized unit: Intensity; Annotation method: MSMS_Public_EXP_Pos_VS17_1	5403	0	0.92	0.41	0.42	0.72	3	0.33	1.17	34.17
5.321	186.07358	N,N-dimethyl-7H-purin-6-amine	[M+Na]+	TRUE	186.08	C7H9N5	6-alkylaminopurines	BVIAOQMSVZHOJM-UHFFFAOYSA-N	N1=CN=C(C=2NC=NC12)N(C)C	TRUE	Normalized unit: Intensity; Annotation method: MSMS_Public_EXP_Pos_VS17_1	5402	0	0.81	0.06	0.07	0.75	1	1	0.89	4.24
7.56	202.21651	N,N-Dimethyldecylamine oxide	[M+H]+	TRUE	202.21651	C12H27NO	Long-chain alkyl amine oxides	ZRKZFNZPJKEWPC-UHFFFAOYSA-N	CCCCCCCCCC[N+](C)(C)[O-]	TRUE	Normalized unit: Intensity; Annotation method: MSMS_Public_EXP_Pos_VS17_1	6198	0	1	0.37	0.51	0.85	4	1	1.39	135.15
9.269	214.25246	N,N-Dimethyldodecylamine	[M+H]+	TRUE	214.2529	C14H31N	Trialkylamines	YWFWDNVOPHGWMX-UHFFFAOYSA-N	CCCCCCCCCCCCN(C)C	TRUE	Normalized unit: Intensity; Annotation method: MSMS_Public_EXP_Pos_VS17_1	6656	0	1	0.14	0.17	0.88	2	1	1.11	24.57
8.493	230.24753	N,N-Dimethyldodecylamine N-oxide	[M+H]+	TRUE	230.2478	C14H31NO	Long-chain alkyl amine oxides	SYELZBGXAIXKHU-UHFFFAOYSA-N	CCCCCCCCCCCC[N+](C)(C)[O-]	TRUE	Normalized unit: Intensity; Annotation method: MSMS_Public_EXP_Pos_VS17_1	7302	0	1	0.55	0.68	0.86	3	0.67	1.51	168.39
12.355	244.07016	N-ACETYLGALACTOSAMINE	[M+H]+	TRUE	244.07899	C8H15NO6	N-acyl-alpha-hexosamines	OVRNDRQMDRJTHS-JAJWTYFOSA-N	CC(=O)N[C@H]1[C@H](O)O[C@H](CO)[C@H](O)[C@@H]1O	TRUE	Normalized unit: Intensity; Annotation method: MSMS_Public_EXP_Pos_VS17_1	7877	0	0.68	0.58	0.62	0.84	3	0.67	1.33	6.78
11.408	275.19626	Nandrolone	[M+H]+	TRUE	275.20123	C18H26O2	Estrogens and derivatives	NPAGDVCDWIYMMC-IZPLOLCNSA-N	[H]OC([H])(C([H])([H])4)C(C([H])([H])[H])(C([H])([H])3)C([H])(C([H])([H])4)C([H])(C([H])([H])1)C([H])(C([H])([H])3)C([H])(C([H])([H])2)C(=C([H])C(=O)C([H])([H])2)C([H])([H])1	TRUE	Normalized unit: Intensity; Annotation method: MSMS_Public_EXP_Pos_VS17_1	9165	0	0.88	0.02	0.03	0.74	2	0.5	0.8	96.09
12.371	128.07005	Naphthalene	[M+H]+	TRUE	128.0621	C10H8	Naphthalenes	UFWIBTONFRDIAS-UHFFFAOYSA-N	C1=CC2=CC=CC=C2C=C1	TRUE	Normalized unit: Intensity; Annotation method: MSMS_Public_EXP_Pos_VS17_1	2680	0	0.72	0.08	0.08	0.75	1	1	0.86	12.59
12.182	273.14783	Nardosinone	[M+H]+	TRUE	273.14001	C15H22O3	Sesquiterpenoids	KXGHHSIMRWPVQM-JWFUOXDNSA-N	O=C1C2=CCCC(C)C2(C)C3C(OOC3(C)C)C1	TRUE	Normalized unit: Intensity; Annotation method: MSMS_Public_EXP_Pos_VS17_1	9070	0	0.74	0.03	0.06	0.75	1	1	0.83	21.67
12.098	273.14789	Nardosinone	[M+H]+	TRUE	273.14001	C15H22O3	Sesquiterpenoids	KXGHHSIMRWPVQM-JWFUOXDNSA-N	O=C1C2=CCCC(C)C2(C)C3C(OOC3(C)C)C1	TRUE	Normalized unit: Intensity; Annotation method: MSMS_Public_EXP_Pos_VS17_1	9071	0	0.73	0.04	0.07	0.75	1	1	0.84	5.58
0.512	226.11082	N-Benzyladenine	[M+H]+	TRUE	226.1087	C12H11N5	6-alkylaminopurines	NWBJYWHLCVSVIJ-UHFFFAOYSA-N	C(NC1=C2N=CN=C2N=CN1)C1=CC=CC=C1	TRUE	Normalized unit: Intensity; Annotation method: MSMS_Public_EXP_Pos_VS17_1	7128	0	0.98	0.35	0.39	0.74	2	1	1.27	19.22
13.305	281.07773	NCGC00168976-02!5-methoxy-2,2-dimethylpyrano[3,2-g]chromen-8-one [IIN-based on: CCMSLIB00000848039]	[M+H]+	TRUE	281.078	C15H14O4	Linear pyranocoumarins	JSJIIHRNDMLJGK-UHFFFAOYSA-N	COC1=C2C=CC(=O)OC2=CC3=C1C=CC(C)(C)O3	TRUE	Normalized unit: Intensity; Annotation method: MSMS_Public_EXP_Pos_VS17_1	9382	0	1	0.02	0.02	0.73	2	0.5	0.85	23.6
3.007	221.18976	NCGC00179861-02_C15H26O2_1,8-Azulenediol, 1,2,3,3a,4,7,8,8a-octahydro-3a,6-dimethyl-1-(1-methylethyl)-, (1R,3aR,8S,8aS)-	[M+H]+	TRUE	221.189	C15H26O2	Sesquiterpenoids	SUAPQGLGNKUSLY-LJISPDSOSA-N	CC(C)[C@]1(O)CC[C@]2(C)C\C=C(\C)C[C@H](O)[C@@H]12	TRUE	Normalized unit: Intensity; Annotation method: MSMS_Public_EXP_Pos_VS17_1	6953	0	1	0.57	0.58	0.83	81	0.89	1.5	86.27
5.663	287.23642	NCGC00179862-03_C20H32O2_1-Naphthalenecarboxaldehyde, decahydro-5-[(3E)-5-hydroxy-3-methyl-3-penten-1-yl]-1,4a-dimethyl-6-methylene-, (1R,4aR,5S)-	[M+H]+	TRUE	287.23599	C20H32O2	Diterpenoids	FSLWKIHHQUNBQK-LDGRNEMHSA-N	C\C(CC[C@H]1C(=C)CCC2[C@@](C)(CCC[C@]12C)C=O)=C/CO	TRUE	Normalized unit: Intensity; Annotation method: MSMS_Public_EXP_Pos_VS17_1	9596	0	1	0.39	0.37	0.78	143	0.66	1.25	23.72
3.188	313.27332	NCGC00186665-03!2,3-dihydroxypropyl hexadecanoate	[M+H]+	TRUE	313.27301	C19H38O4	1-monoacylglycerols	QHZLMUACJMDIAE-UHFFFAOYSA-N	CCCCCCCCCCCCCCCC(=O)OCC(O)CO	TRUE	Normalized unit: Intensity; Annotation method: MSMS_Public_EXP_Pos_VS17_1	10631	0	1	0.45	0.68	0.71	25	0.76	1.42	128.72
16.687	351.09387	NCGC00347365-02!5-hydroxy-2,2-dimethyl-10-(2-methylbut-3-en-2-yl)pyrano[3,2-g]chromen-8-one [IIN-based on: CCMSLIB00000846817]	[M+H]+	TRUE	351.099	C19H20O4	Linear pyranocoumarins	WYMMNGQSPNWCIK-UHFFFAOYSA-N	CC(C)(C=C)C1=C2OC(C)(C)C=CC2=C(O)C3=C1OC(=O)C=C3	TRUE	Normalized unit: Intensity; Annotation method: MSMS_Public_EXP_Pos_VS17_1	12025	0	0.89	0.03	0.03	0.76	2	1	0.9	74927.27
12.227	575.17853	NCGC00380187-01_C26H32O13_beta-D-Glucopyranoside, 2-methoxy-4-[tetrahydro-3a,6a-dihydroxy-4-(4-hydroxy-3-methoxyphenyl)-1H,3H-furo[3,4-c]furan-1-yl]phenyl	[M+H]+	TRUE	575.17401	C26H32O13	Lignan glycosides	IBQVOWQTGYYRJP-CPNFYLCOSA-N	COC1=C(O)C=CC(=C1)C2OCC3(O)C(OCC23O)C4=CC(=C(O[C@@H]5O[C@H](CO)[C@@H](O)[C@H](O)[C@H]5O)C=C4)OC	TRUE	Normalized unit: Intensity; Annotation method: MSMS_Public_EXP_Pos_VS17_1	15557	0	0.93	0.02	0.02	0.83	4	0.5	0.85	29.88
7.945	317.21078	NCGC00380522-01_C20H30O4_1-Phenanthrenecarboxylic acid, 1,2,3,4,4a,4b,5,6,7,9,10,10a-dodecahydro-7-hydroxy-1,4a-dimethyl-7-(1-methylethyl)-9-oxo-	[M+H]+	TRUE	317.211	C20H30O4	Diterpenoids	UFEHYRPBLFGEJW-UHFFFAOYSA-N	CC(C)C\1(O)CCC2\C(=C1)C(=O)CC3C2(C)CCCC3(C)C(O)=O	TRUE	Normalized unit: Intensity; Annotation method: MSMS_Public_EXP_Pos_VS17_1	10812	0	1	0.35	0.37	0.86	111	0.79	1.28	71.48
11.13	254.13829	NCGC00380830-01!methyl 2-[(2-hydroxy-3-methylbutanoyl)amino]-3-methylbutanoate [IIN-based on: CCMSLIB00000845070]	[M+H]+	TRUE	254.136	C11H21NO4	N-acyl-alpha amino acids and derivatives	DYTVYDVNJBXBMW-UHFFFAOYSA-N	COC(=O)C(NC(=O)C(O)C(C)C)C(C)C	TRUE	Normalized unit: Intensity; Annotation method: MSMS_Public_EXP_Pos_VS17_1	8282	0	0.97	0.16	0.19	0.75	1	1	1.08	107.24
12.09	557.16779	NCGC00380892-01_C26H30O12_Cyclopenta[c]pyran-4-carboxylic acid, 1,4a,5,7a-tetrahydro-7-(hydroxymethyl)-1-[[6-O-[(2E)-3-(4-hydroxyphenyl)-1-oxo-2-propen-1-yl]-beta-D-glucopyranosyl]oxy]-, methyl ester	[M+H]+	TRUE	557.16302	C26H30O12	Iridoid O-glycosides	IVYAOUHUAWZJDB-ORELLXTGSA-N	COC(=O)C/1=C/OC(O[C@@H]2O[C@H](COC(=O)\C=C\C3=CC=C(O)C=C3)[C@@H](O)[C@H](O)[C@H]2O)C\4C1C\C=C4CO	TRUE	Normalized unit: Intensity; Annotation method: MSMS_Public_EXP_Pos_VS17_1	15461	0	0.92	0.08	0.12	0.85	8	0.38	0.91	30.61
11.369	485.16458	NCGC00381226-01_C20H30O12_Hexopyranoside, 3,4-dimethoxyphenyl 6-O-(6-deoxy-alpha-L-mannopyranosyl)-	[M+H]+	TRUE	485.16299	C20H30O12	Phenolic glycosides	ALPIUWBZQOROIJ-LHZCODTLSA-N	COC1=CC=C(OC2OC(CO[C@@H]3O[C@@H](C)[C@H](O)[C@@H](O)[C@H]3O)C(O)C(O)C2O)C=C1OC	TRUE	Normalized unit: Intensity; Annotation method: MSMS_Public_EXP_Pos_VS17_1	14867	0	0.99	0.03	0.05	0.85	4	0.5	0.9	55646.56
1.134	411.12244	NCGC00381280-01_C17H24O10_Phenyl 6-O-[(2R,3R,4R)-3,4-dihydroxy-4-(hydroxymethyl)tetrahydro-2-furanyl]-beta-D-glucopyranoside	[M+H]+	TRUE	411.12601	C17H24O10	Phenolic glycosides	YORZZUYHPOREJM-DCSNAHRYSA-N	OC[C@@]1(O)CO[C@@H](OC[C@H]2O[C@@H](OC3=CC=CC=C3)[C@H](O)[C@@H](O)[C@@H]2O)[C@@H]1O	TRUE	Normalized unit: Intensity; Annotation method: MSMS_Public_EXP_Pos_VS17_1	13583	0	0.95	0.26	0.34	0.86	2	1	1.22	7382.12
1.594	315.25259	NCGC00381425-01!8-hydroxy-8-(3-octyloxiran-2-yl)octanoic acid [IIN-based on: CCMSLIB00000846585]	[M+H]+	TRUE	315.254	C18H34O4	Lineolic acids and derivatives	GQEOLYBERRZZCE-UHFFFAOYSA-N	CCCCCCCCC1OC1C(O)CCCCCCC(O)=O	TRUE	Normalized unit: Intensity; Annotation method: MSMS_Public_EXP_Pos_VS17_1	10715	0	0.99	0.18	0.14	0.71	23	0.78	1.02	4.8
8.726	287.23676	NCGC00384643-01_C20H32O2_(2E)-3-Methyl-5-[(1S,8aS)-5,5,8a-trimethyl-2-methylenedecahydro-1-naphthalenyl]-2-pentenoic acid	[M+H]+	TRUE	287.23599	C20H32O2	Diterpenoids	JFQBNOIJWROZGE-YSNLAMCCSA-N	CC(/CC[C@H]1C(=C)CCC2C(C)(C)CCC[C@]12C)=C\C(O)=O	TRUE	Normalized unit: Intensity; Annotation method: MSMS_Public_EXP_Pos_VS17_1	9606	0	1	0.06	0.02	0.73	63	0.6	0.88	100.39
3.115	285.22095	NCGC00384702-01!(2Z,6E,10E)-12-hydroxy-6,10-dimethyl-2-(4-methylpent-3-enyl)dodeca-2,6,10-trienoic acid [IIN-based on: CCMSLIB00000846288]	[M+H]+	TRUE	285.22101	C20H32O3	Acyclic diterpenoids	USXGDFAHMRCBBX-AGZUIYMTSA-N	CC(C)=CCC\\C(=C\\CC\\C(C)=C\\CC\\C(C)=C\\CO)C(O)=O	TRUE	Normalized unit: Intensity; Annotation method: MSMS_Public_EXP_Pos_VS17_1	9539	0	1	0.58	0.64	0.92	41	0.98	1.58	531.74
7.528	303.23135	NCGC00384807-01_C20H32O3_	[M+H]+	TRUE	303.23099	C20H32O3	Kaurane diterpenoids	CNEAFYADRZPYEP-UHFFFAOYSA-N	CC1(C)CCCC2(C)C3CCC4CC3(CC4(O)CO)C(=O)CC12	TRUE	Normalized unit: Intensity; Annotation method: MSMS_Public_EXP_Pos_VS17_1	10244	0	1	0.49	0.61	0.81	116	0.84	1.46	55.64
3.015	319.21695	NCGC00384809-01!5-[5-hydroxy-3-(hydroxymethyl)pentyl]-8a-(hydroxymethyl)-5,6-dimethyl-3,4,4a,6,7,8-hexahydronaphthalene-1-carboxylic acid [IIN-based on: CCMSLIB00000847958]	[M+H]+	TRUE	319.22699	C20H34O5	Colensane and clerodane diterpenoids	VOCJFEUCJDTXSA-UHFFFAOYSA-N	CC1CCC2(CO)C(CCC=C2C(O)=O)C1(C)CCC(CO)CCO	TRUE	Normalized unit: Intensity; Annotation method: MSMS_Public_EXP_Pos_VS17_1	10884	0	1	0.48	0.46	0.96	60	1	1.45	132
12.235	393.17157	NCGC00384938-01!4-hydroxy-7-methoxy-2,3,8-trimethyl-3-(4-methylpent-3-enyl)-2H-benzo[g][1]benzofuran-6,9-dione [IIN-based on: CCMSLIB00000849091]	[M+H]+	TRUE	393.168	C22H26O5	Naphthofurans	GDSPWZDWUUGKIM-UHFFFAOYSA-N	COC1=C(C)C(=O)C2=C(C=C(O)C3=C2OC(C)C3(C)CCC=C(C)C)C1=O	TRUE	Normalized unit: Intensity; Annotation method: MSMS_Public_EXP_Pos_VS17_1	13242	0	0.94	0	null	0.75	1	1	0.89	281.5
3.202	432.23706	NCGC00385123-01_C22H30O6_7b,9-Dihydroxy-3-(hydroxymethyl)-1,1,6,8-tetramethyl-5-oxo-1,1a,1b,4,4a,5,7a,7b,8,9-decahydro-9aH-cyclopropa[3,4]benzo[1,2-e]azulen-9a-yl acetate	[M+H]+	TRUE	432.23801	C22H30O6	Tigliane and ingenane diterpenoids	WZYGIALDVOKLLL-UHFFFAOYSA-N	CC1C(O)C2(OC(C)=O)C(C3\C=C(CO)/CC4C(\C=C(C)/C4=O)C13O)C2(C)C	TRUE	Normalized unit: Intensity; Annotation method: MSMS_Public_EXP_Pos_VS17_1	13928	0	1	0.29	0.23	0.72	30	0.63	1.11	4.98
3.07	669.33392	NCGC00385284-01_C32H54O13_(2E)-5-{(1R,4aS,5S,6R,8aS)-5-[(beta-D-Glucopyranosyloxy)methyl]-6-hydroxy-5,8a-dimethyl-2-methylenedecahydro-1-naphthalenyl}-3-methyl-2-penten-1-yl beta-D-glucopyranoside	[M+H]+	TRUE	669.34601	C32H54O13	Diterpene glycosides	QIOMMMCQFIBVKA-PPQBIMEKSA-N	CC(/CC[C@@H]1C(=C)CC[C@@H]2[C@@](C)(CO[C@@H]3O[C@H](CO)[C@@H](O)[C@H](O)[C@H]3O)[C@H](O)CC[C@@]12C)=C\CO[C@@H]4O[C@H](CO)[C@@H](O)[C@H](O)[C@H]4O	TRUE	Normalized unit: Intensity; Annotation method: MSMS_Public_EXP_Pos_VS17_1	16296	0	0.67	0	0.01	0.83	4	0.5	0.7	43.05
18.125	366.07047	NCGC00385507-01_C14H17NO9_(2S)-7-Hydroxy-3-oxo-3,4-dihydro-2H-1,4-benzoxazin-2-yl beta-D-glucopyranoside	[M+H]+	TRUE	366.07999	C14H17NO9	O-glycosyl compounds	VUFDXOACUHDTLI-PUOUXSMHSA-N	OC[C@H]1O[C@@H](O[C@@H]2OC3=CC(=CC=C3NC2=O)O)[C@H](O)[C@@H](O)[C@@H]1O	TRUE	Normalized unit: Intensity; Annotation method: MSMS_Public_EXP_Pos_VS17_1	12520	0	0.64	0.21	0.26	0.81	4	0.5	0.91	6.61
2.993	415.21088	NCGC00385811-01!6-[3-[(3,4-dimethoxyphenyl)methyl]-4-methoxy-2-(methoxymethyl)butyl]-4-methoxy-1,3-benzodioxole	[M+H]+	TRUE	415.211	C24H32O7	Dibenzylbutane lignans	RCFGIEPQSDGMJJ-UHFFFAOYSA-N	COCC(CC1=CC=C(OC)C(OC)=C1)C(COC)CC2=CC3=C(OCO3)C(OC)=C2	TRUE	Normalized unit: Intensity; Annotation method: MSMS_Public_EXP_Pos_VS17_1	13691	0	1	0.59	0.66	0.87	15	0.93	1.57	22.3
1.934	247.16617	NCGC00385962-01_C16H24O3_	[M+H]+	TRUE	247.16901	C16H24O3	Macrolides and analogues	IKJZVOVTPXBUBG-QVWJMUBJSA-N	CC1C\C=C\C=C/CCCCC(O)C\C=C\C(=O)O1	TRUE	Normalized unit: Intensity; Annotation method: MSMS_Public_EXP_Pos_VS17_1	8017	0	0.97	0.68	0.63	0.79	8	1	1.57	5.67
3.059	275.20016	NCGC00386020-01_C18H28O3_8-{(1S,5R)-4-Oxo-5-[(2Z)-2-penten-1-yl]-2-cyclopenten-1-yl}octanoic acid	[M+H]+	TRUE	275.20001	C18H28O3	Prostaglandins and related compounds	PMTMAFAPLCGXGK-TTXFDSJOSA-N	CC\C=C/C[C@@H]1[C@@H](CCCCCCCC(O)=O)\C=C/C1=O	TRUE	Normalized unit: Intensity; Annotation method: MSMS_Public_EXP_Pos_VS17_1	9166	0	1	0.35	0.36	0.82	101	0.91	1.28	70.74
16.775	128.10855	N-Cyclohexylformamide	[M+H]+	TRUE	128.1071	C7H13NO	Secondary carboxylic acid amides	SWGXDLRCJNEEGZ-UHFFFAOYSA-N	OC=NC1CCCCC1	TRUE	Normalized unit: Intensity; Annotation method: MSMS_Public_EXP_Pos_VS17_1	2696	0	0.99	0.06	0.09	0.74	5	0.6	0.92	5.84
11.223	405.1467	Neosolaniol	[M+H]+	TRUE	405.1514	C19H26O8	Trichothecenes	TVZHDVCTOCZDNE-WVJYZQHISA-N	CC1=C[C@@H]2[C@](C[C@@H]1O)([C@]3([C@@H]([C@H]([C@H]([C@@]34CO4)O2)O)OC(=O)C)C)COC(=O)C	TRUE	Normalized unit: Intensity; Annotation method: MSMS_Public_EXP_Pos_VS17_1	13498	0	0.9	0.03	0.04	0.75	1	1	0.9	11.54
19.855	212.20367	N-Ethyl-4-menthane-3-carboxamide	[M+H]+	TRUE	212.2009	C13H25NO	Menthane monoterpenoids	VUNOFAIHSALQQH-UHFFFAOYSA-N	CCNC(=O)C1CC(C)CCC1C(C)C	TRUE	Normalized unit: Intensity; Annotation method: MSMS_Public_EXP_Pos_VS17_1	6590	0	0.96	0	0	0.75	1	1	0.9	5.27
6.904	244.22688	N-lauroylethanolamine	[M+H]+	TRUE	244.2271	C14H29NO2	Carboximidic acids	QZXSMBBFBXPQHI-UHFFFAOYSA-N	CCCCCCCCCCCC(=O)NCCO	TRUE	Normalized unit: Intensity; Annotation method: MSMS_Public_EXP_Pos_VS17_1	7905	0	1	0.09	0.06	0.7	7	1	0.97	9.54
3.067	244.22688	N-lauroylethanolamine	[M+H]+	TRUE	244.2271	C14H29NO2	Carboximidic acids	QZXSMBBFBXPQHI-UHFFFAOYSA-N	CCCCCCCCCCCC(=O)NCCO	TRUE	Normalized unit: Intensity; Annotation method: MSMS_Public_EXP_Pos_VS17_1	7907	0	1	0.1	0.08	0.78	17	1	1.01	141.96
1.59	242.12845	n-methylflindersine	[M+H]+	TRUE	242.12	C15H15NO2	Pyranoquinolines	RJZFGBNKPOVCHQ-UHFFFAOYSA-N	O=C1C=2C=CC(OC2C=3C=CC=CC3N1C)(C)C	TRUE	Normalized unit: Intensity; Annotation method: MSMS_Public_EXP_Pos_VS17_1	7781	0	0.69	0.55	0.69	0.84	5	0.6	1.34	13.66
10.064	134.08104	N-Methylthreonine	[M+H]+	TRUE	134.0811	C5H11NO3	L-alpha-amino acids	CCAIIPMIAFGKSI-DMTCNVIQSA-N	O=C(O)C(NC)C(O)C	TRUE	Normalized unit: Intensity; Annotation method: MSMS_Public_EXP_Pos_VS17_1	2949	0	1	0.37	0.44	0.76	11	0.45	1.23	104.5
0.247	103.0949	N-Nitrosodiethylamine (NDEA)	[M+H]+	TRUE	103.0866	C4H10N2O	Organic N-nitroso compounds	WBNQDOYYEUMPFS-UHFFFAOYSA-N	O=NN(CC)CC	TRUE	Normalized unit: Intensity; Annotation method: MSMS_Public_EXP_Pos_VS17_1	1555	0	0.7	0.01	0.01	0.83	2	1	0.8	15.61
8.754	326.30518	N-Oleoylethanolamine	[M+H]+	TRUE	326.306	C20H39NO2	N-acylethanolamines	BOWVQLFMWHZBEF-KTKRTIGZSA-N	CCCCCCCC\C=C/CCCCCCCC(=O)NCCO	TRUE	Normalized unit: Intensity; Annotation method: MSMS_Public_EXP_Pos_VS17_1	11107	0	1	0.07	0.11	0.84	6	0.67	0.98	64.4
3.599	299.20032	Norethindrone	[M+H]+	TRUE	299.20059	C20H26O2	Estrogens and derivatives	VIKNJXKGJWUCNN-XGXHKTLJSA-N	C[C@]12CC[C@H]3[C@@H](CCC4=CC(=O)CC[C@H]34)[C@@H]1CC[C@@]2(O)C#C	TRUE	Normalized unit: Intensity; Annotation method: MSMS_Public_EXP_Pos_VS17_1	10109	0	1	0.37	0.46	0.73	78	0.94	1.32	70.67
11.891	233.16054	Norfentanyl	[M+H]+	TRUE	233.16479	C14H20N2O	Anilides	PMCBDBWCQQBSRJ-UHFFFAOYSA-N	CCC(=O)N(c1ccccc1)C2CCNCC2	TRUE	Normalized unit: Intensity; Annotation method: MSMS_Public_EXP_Pos_VS17_1	7413	0	0.91	0.01	0.01	0.74	2	0.5	0.8	101.51
9.585	300.20132	Nylidrin	[M+H]+	TRUE	300.19589	C19H25NO2	Phenylpropanes	PTGXAUBQBSGPKF-UHFFFAOYSA-N	CC(CCC1=CC=CC=C1)NC(C)C(O)C1=CC=C(O)C=C1	TRUE	Normalized unit: Intensity; Annotation method: MSMS_Public_EXP_Pos_VS17_1	10145	0	0.87	0	0.01	0.87	2	1	0.9	32.65
1.905	195.12254	Octyl acetate	[M+H]+	TRUE	195.13	C10H20O2	Fatty alcohol esters	YLYBTZIQSIBWLI-UHFFFAOYSA-N	O=C(OCCCCCCCC)C	TRUE	Normalized unit: Intensity; Annotation method: MSMS_Public_EXP_Pos_VS17_1	5862	0	0.77	0.03	0.04	0.75	1	1	0.84	5.97
2.992	282.27881	Oleamide	[M+H]+	TRUE	282.28	C18H35NO	Fatty amides	FATBGEAMYMYZAF-MDZDMXLPSA-N	CCCCCCCCC=CCCCCCCCC(=O)N	TRUE	Normalized unit: Intensity; Annotation method: MSMS_Public_EXP_Pos_VS17_1	9441	0	0.99	0.33	0.42	0.73	28	0.96	1.28	80.37
8.966	326.30435	Oleoyl Ethanolamide	[M+H]+	TRUE	326.30539	C20H39NO2	N-acylethanolamines	BOWVQLFMWHZBEF-KTKRTIGZSA-N	CCCCCCCC/C=C\CCCCCCCC(=O)NCCO	TRUE	Normalized unit: Intensity; Annotation method: MSMS_Public_EXP_Pos_VS17_1	11106	0	0.99	0	0.01	0.74	2	0.5	0.83	10.19
3.2	263.17911	Oxysophocarpine	[M+H]+	TRUE	263.17001	C15H22N2O2	Matrine alkaloids	QMGGMESMCJCABO-LHDUFFHYSA-N	O=C1C=CCC2N1CC3CCC[N+]4([O-])CCCC2C34	TRUE	Normalized unit: Intensity; Annotation method: MSMS_Public_EXP_Pos_VS17_1	8683	0	0.66	0.11	0.17	0.72	2	1	0.88	6.88
2.933	631.36304	Peridinin	[M+H]+	TRUE	631.36292	C39H50O7	Terpene lactones	UYRDHEJRPVSJFM-VSWVFQEASA-N	C/C(=C\C=C\C=C\C=C(/C)\C=C/1\C=C(C(=O)O1)/C=C/[C@]23[C@](O2)(C[C@H](CC3(C)C)O)C)/C=C=C4[C@](C[C@H](CC4(C)C)OC(=O)C)(C)O	TRUE	Normalized unit: Intensity; Annotation method: MSMS_Public_EXP_Pos_VS17_1	16095	0	1	0.18	0.23	0.71	79	0.89	1.09	15.79
11.907	180.10179	Phenacetin	[M+H]+	TRUE	180.1019	C10H13NO2	Acetanilides	CPJSUEIXXCENMM-UHFFFAOYSA-N	CCOc(c1)ccc(NC(C)=O)c1	TRUE	Normalized unit: Intensity; Annotation method: MSMS_Public_EXP_Pos_VS17_1	5041	0	1	0.71	0.6	0.73	3	0.67	1.51	90.13
10.645	122.09653	PHENETHYLAMINE	[M+NH4]+	TRUE	122.09643	C8H11N	Phenethylamines	BHHGXPLMPWCGHP-UHFFFAOYSA-N	C1=CC=C(C=C1)CCN	TRUE	Normalized unit: Intensity; Annotation method: MSMS_Public_EXP_Pos_VS17_1	2424	0	1	0.8	0.85	0.78	5	0.6	1.68	80.31
3.052	122.09643	Phenylethylamine	[M+H]+	TRUE	122.0964	C8H11N	Phenethylamines	BHHGXPLMPWCGHP-UHFFFAOYSA-N	c1ccc(cc1)CCN	TRUE	Normalized unit: Intensity; Annotation method: MSMS_Public_EXP_Pos_VS17_1	2411	0	1	0.48	0.54	0.88	3	1	1.47	14.48
3.091	149.02319	Phthalic anhydride	[M+H]+	TRUE	149.02332	C8H4O3	Phthalic anhydrides	LGRFSURHDFAFJT-UHFFFAOYSA-N	O=c(o1)c(c2)c(ccc2)c(=O)1	TRUE	Normalized unit: Intensity; Annotation method: MSMS_Public_EXP_Pos_VS17_1	3631	0	1	0.74	0.63	0.73	3	1	1.59	9.71
7.781	318.2998	Phytosphingosine	[M+H]+	TRUE	318.3002	C18H39NO3	1,3-aminoalcohols	AERBNCYCJBRYDG-KSZLIROESA-N	OCC(N)C(O)C(O)CCCCCCCCCCCCCC	TRUE	Normalized unit: Intensity; Annotation method: MSMS_Public_EXP_Pos_VS17_1	10872	0	1	0.34	0.36	0.9	23	0.87	1.29	176.95
3.065	249.1693	Pindolol	[M+H]+	TRUE	249.15981	C14H20N2O2	Indoles	JZQKKSLKJUAGIC-UHFFFAOYSA-N	CC(C)NCC(O)COC1=CC=CC2=C1C=CN2	TRUE	Normalized unit: Intensity; Annotation method: MSMS_Public_EXP_Pos_VS17_1	8105	0	0.61	0.01	0.02	0.74	3	0.33	0.62	15.76
19.003	130.08788	Pipecolic acid	[M+H]+	TRUE	130.0862	C6H11NO2	Alpha amino acids	HXEACLLIILLPRG-UHFFFAOYSA-N	O=C(O)C1NCCCC1	TRUE	Normalized unit: Intensity; Annotation method: MSMS_Public_EXP_Pos_VS17_1	2782	0	0.99	0.21	0.24	0.72	8	0.88	1.11	4.81
16.612	86.99434	Piperazine	[M+H]+	TRUE	87	C4H10N2	Piperazines	GLUUGHFHXGJENI-UHFFFAOYSA-N	C(C1)NCCN1	TRUE	Normalized unit: Intensity; Annotation method: MSMS_Public_EXP_Pos_VS17_1	1002	0	0.85	0.03	0.03	0.74	2	0.5	0.79	27.95
9.176	168.12279	Pirimicarb-desamido	[M+NH4]+	TRUE	168.1131	C8H13N3O	Dialkylarylamines	MUEHLDAHWSCFAG-UHFFFAOYSA-N	CC1=C(N=C(N=C1C)N(C)C)O	TRUE	Normalized unit: Intensity; Annotation method: MSMS_Public_EXP_Pos_VS17_1	4575	0	0.63	0.01	0.01	0.75	2	0.5	0.65	14.21
9.241	138.0912	p-phenetidine	[M+H]+	TRUE	138.09129	C8H11NO	Aminophenyl ethers	IMPPGHMHELILKG-UHFFFAOYSA-N	CCOc1ccc(N)cc1	TRUE	Normalized unit: Intensity; Annotation method: MSMS_Public_EXP_Pos_VS17_1	3107	0	1	0.26	0.33	0.82	2	1	1.24	16.37
7.884	294.20615	Pramoxine	[M+H]+	TRUE	294.20639	C17H27NO3	Phenol ethers	DQKXQSGTHWVTAD-UHFFFAOYSA-N	CCCCOC1=CC=C(C=C1)OCCCN2CCOCC2	TRUE	Normalized unit: Intensity; Annotation method: MSMS_Public_EXP_Pos_VS17_1	9932	0	1	0.01	0.02	0.75	1	1	0.93	11.09
12.254	315.22772	pregn-4-ene-3,20-dione	[M+H]+	TRUE	315.23001	C21H30O2	Gluco/mineralocorticoids, progestogins and derivatives	RJKFOVLPORLFTN-LEKSSAKUSA-N	O=C1C=C2CCC3C(CCC4(C)C(C(=O)C)CCC34)C2(C)CC1	TRUE	Normalized unit: Intensity; Annotation method: MSMS_Public_EXP_Pos_VS17_1	10708	0	0.97	0	0.01	0.75	1	1	0.91	11.83
12.508	579.15778	Procyanidin B2	[M+H]+	TRUE	579.15002	C30H26O12	Biflavonoids and polyflavonoids	XFZJEEAOWLFHDH-NFJBMHMQSA-N	OC=1C=C(O)C2=C(OC(C3=CC=C(O)C(O)=C3)C(O)C2C=4C(O)=CC(O)=C5C4OC(C6=CC=C(O)C(O)=C6)C(O)C5)C1	TRUE	Normalized unit: Intensity; Annotation method: MSMS_Public_EXP_Pos_VS17_1	15603	0	0.8	0.06	0.08	0.75	1	1	0.89	25.5
12.333	579.15918	Procyanidin B2	[M+H]+	TRUE	579.15002	C30H26O12	Biflavonoids and polyflavonoids	XFZJEEAOWLFHDH-NFJBMHMQSA-N	OC=1C=C(O)C2=C(OC(C3=CC=C(O)C(O)=C3)C(O)C2C=4C(O)=CC(O)=C5C4OC(C6=CC=C(O)C(O)=C6)C(O)C5)C1	TRUE	Normalized unit: Intensity; Annotation method: MSMS_Public_EXP_Pos_VS17_1	15605	0	1	0.06	0.08	0.75	1	1	0.98	22.93
9.553	116.0707	Proline	[M+H]+	TRUE	116.07061	C5H9NO2	Proline and derivatives	ONIBWKKTOPOVIA-UHFFFAOYSA-N	C1CC(NC1)C(=O)O	TRUE	Normalized unit: Intensity; Annotation method: MSMS_Public_EXP_Pos_VS17_1	2063	0	1	0.36	0.36	0.88	2	1	1.32	97.9
11.899	144.10179	Proline betaine; CE0; CMUNUTVVOOHQPW-LURJTMIESA-N	[M+H]+	TRUE	144.10191	C7H13NO2	Proline and derivatives	CMUNUTVVOOHQPW-LURJTMIESA-N	C[N+]1(C)CCC[C@H]1C(=O)[O-]	TRUE	Normalized unit: Intensity; Annotation method: MSMS_Public_EXP_Pos_VS17_1	3374	0	1	0.64	0.58	0.75	3	1	1.52	215.84
8.883	226.16446	Prometon	[M+H]+	TRUE	226.1662	C10H19N5O	2-methoxy-1,3,5-triazines	ISEUFVQQFVOBCY-UHFFFAOYSA-N	c1(nc(NC(C)C)nc(n1)OC)NC(C)C	TRUE	Normalized unit: Intensity; Annotation method: MSMS_Public_EXP_Pos_VS17_1	7139	0	0.98	0.03	0.05	0.75	1	1	0.95	4.03
8.173	210.11571	Propoxur	[M+H]+	TRUE	210.1125	C11H15NO3	Phenol ethers	ISRUGXGCCGIOQO-UHFFFAOYSA-N	CNC(=O)OC1=CC=CC=C1OC(C)C	TRUE	Normalized unit: Intensity; Annotation method: MSMS_Public_EXP_Pos_VS17_1	6490	0	0.95	0	null	0.76	2	1	0.9	19.36
13.221	252.14702	Prosulfocarb	[M+H]+	TRUE	252.14169	C14H21NOS	Benzene and substituted derivatives	NQLVQOSNDJXLKG-UHFFFAOYSA-N	CCCN(CCC)C(=O)SCC1=CC=CC=C1	TRUE	Normalized unit: Intensity; Annotation method: MSMS_Public_EXP_Pos_VS17_1	8200	0	0.84	0.54	0.69	0.82	4	0.5	1.4	236.08
16.316	418.22174	Protostemonine	[M+H]+	TRUE	418.22	C23H31NO6	Stemoamide-type alkaloids	JDGNFRYDHRYXNL-ROHJGGRPSA-N	O=C1OC(C(OC)=C1C)=C2OC3CCCN4C(CCC4C3C2C)C5OC(=O)C(C)C5	TRUE	Normalized unit: Intensity; Annotation method: MSMS_Public_EXP_Pos_VS17_1	13726	0	0.99	0.09	0.14	0.75	1	1	1.03	29.14
17.099	239.96921	PRZ_M239	[M+H]+	TRUE	239.9744	C8H8Cl3NO	Phenol ethers	SUSCJRQKCYABMX-UHFFFAOYSA-N	NCCOC1=C(Cl)C=C(Cl)C=C1Cl	TRUE	Normalized unit: Intensity; Annotation method: MSMS_Public_EXP_Pos_VS17_1	7705	0	0.87	0	0	0.73	3	0.33	0.74	12.14
16.623	374.08377	Pyrazophos	[M+H]+	TRUE	374.09341	C14H20N3O5PS	Aryl thiophosphates	JOOMJVFZQRQWKR-UHFFFAOYSA-N	CCOC(=O)C1=CN2N=C(OP(=S)(OCC)OCC)C=C2N=C1C	TRUE	Normalized unit: Intensity; Annotation method: MSMS_Public_EXP_Pos_VS17_1	12731	0	0.63	0.02	0.01	0.75	6	0.5	0.66	14.27
19.003	80.05091	Pyridine	[M+H]+	TRUE	80.0495	C5H5N	Pyridines and derivatives	JUJWROOIHBZHMG-UHFFFAOYSA-N	C1=CC=NC=C1	TRUE	Normalized unit: Intensity; Annotation method: MSMS_Public_EXP_Pos_VS17_1	755	0	0.99	0.09	0.08	0.75	1	1	1	37.12
12.909	169.09692	Pyridoxamine	[M+H]+	TRUE	169.09767	C8H12N2O2	Pyridoxamine 5'-phosphates	NHZMQXZHNVQTQA-UHFFFAOYSA-N	OCc(c1)c(CN)c(O)c(C)n1	TRUE	Normalized unit: Intensity; Annotation method: MSMS_Public_EXP_Pos_VS17_1	4624	0	1	0.07	0.08	0.86	2	1	1.03	8.78
11.433	174.05074	Quinaldic acid; CE30; LOAUVZALPPNFOQ-UHFFFAOYSA-N	[M+H]+	TRUE	174.05495	C10H7NO2	Quinoline carboxylic acids	LOAUVZALPPNFOQ-UHFFFAOYSA-N	c1ccc2c(c1)ccc(C(=O)O)n2	TRUE	Normalized unit: Intensity; Annotation method: MSMS_Public_EXP_Pos_VS17_1	4839	0	0.92	0.1	0.15	0.8	8	0.5	0.93	153.22
8.79	131.05475	Quinoxaline	[M+H]+	TRUE	131.06039	C8H6N2	Quinoxalines	XSCHRSMBECNVNS-UHFFFAOYSA-N	C1=CC=C2N=CC=NC2=C1	TRUE	Normalized unit: Intensity; Annotation method: MSMS_Public_EXP_Pos_VS17_1	2836	0	0.85	0	0	0.74	2	0.5	0.76	10.14
8.243	178.12247	Rebemide	[M+H]+	TRUE	178.12263	C11H15NO	Benzamides	JLNGEXDJAQASHD-UHFFFAOYSA-N	CCN(CC)C(=O)c(c1)cccc1	TRUE	Normalized unit: Intensity; Annotation method: MSMS_Public_EXP_Pos_VS17_1	4994	0	1	0.28	0.27	0.74	3	1	1.19	10.7
13.092	579.15955	Rhoifolin	[M+H]+	TRUE	579.17084	C27H30O14	Flavonoid-7-O-glycosides	RPMNUQRUHXIGHK-PYXJVEIZSA-N	O([C@H]5C)[C@H]([C@@H]([C@@H]([C@H]5O)O)O)O[C@H]([C@H]4O)[C@@H](O[C@@H]([C@H]4O)CO)Oc(c3)cc(O1)c(c3O)C(C=C(c(c2)ccc(O)c2)1)=O	TRUE	Normalized unit: Intensity; Annotation method: MSMS_Public_EXP_Pos_VS17_1	15606	0	0.62	0.21	0.31	0.87	5	0.8	1	14.76
6.93	299.25842	Ricinoleic acid	[M+H]+	TRUE	299.25	C18H34O3	Long-chain fatty acids	WBHHMMIMDMUBKC-XFXZXTDPSA-N	O=C(O)CCCCCCCC=CCC(O)CCCCCC	TRUE	Normalized unit: Intensity; Annotation method: MSMS_Public_EXP_Pos_VS17_1	10119	0	0.7	0	0	0.75	1	1	0.77	11.24
12.492	220.13068	Ritalinic acid	[M+H]+	TRUE	220.13319	C13H17NO2	Aralkylamines	INGSNVSERUZOAK-UHFFFAOYSA-N	c(ccc1C(C(=O)O)C(NCC2)CC2)cc1	TRUE	Normalized unit: Intensity; Annotation method: MSMS_Public_EXP_Pos_VS17_1	6907	0	0.97	0.52	0.57	0.82	2	1	1.47	31.42
12.938	201.05548	Ronidazole	[M+H]+	TRUE	201.0618	C6H8N4O4	Nitroimidazoles	PQFRTXSWDXZRRS-UHFFFAOYSA-N	CN1C(COC(N)=O)=NC=C1[N+]([O-])=O	TRUE	Normalized unit: Intensity; Annotation method: MSMS_Public_EXP_Pos_VS17_1	6125	0	0.82	0	null	0.75	1	1	0.83	16.68
9.193	187.13269	Royal jelly acid	[M+H]+	TRUE	187.13	C10H18O3	Medium-chain hydroxy acids and derivatives	QHBZHVUGQROELI-SOFGYWHQSA-N	O=C(O)C=CCCCCCCCO	TRUE	Normalized unit: Intensity; Annotation method: MSMS_Public_EXP_Pos_VS17_1	5470	0	0.96	0	0	0.74	2	0.5	0.81	4.36
9.11	416.27954	Salmeterol	[M+H]+	TRUE	416.28021	C25H37NO4	Benzyl alcohols	GIIZNNXWQWCKIB-UHFFFAOYSA-N	[H]OC([H])([H])c(c(O[H])2)c([H])c(c([H])c([H])2)C([H])(O[H])C([H])([H])N([H])C([H])([H])C([H])([H])C([H])([H])C([H])([H])C([H])([H])C([H])([H])OC([H])([H])C([H])([H])C([H])([H])C([H])([H])c(c([H])1)c([H])c([H])c([H])c([H])1	TRUE	Normalized unit: Intensity; Annotation method: MSMS_Public_EXP_Pos_VS17_1	13712	0	0.99	0.01	0.01	0.82	3	0.67	0.89	5.7
11.804	333.15051	Sinapine	[M+H]+	TRUE	333.14999	C16H24NO5	Coumaric acids and derivatives	HUJXHFRXWWGYQH-UHFFFAOYSA-O	O=C(OCC[N+](C)(C)C)C=CC1=CC(OC)=C(O)C(OC)=C1	TRUE	Normalized unit: Intensity; Annotation method: MSMS_Public_EXP_Pos_VS17_1	11386	0	1	0	null	0.75	1	1	0.92	36.65
9.268	402.35718	Sorbitane Monopalmitate - Polysorbate 40 in-source fragment	[M+H]+	TRUE	402.35999	C22H42O6	Fatty acid esters	IYFATESGLOUGBX-UHFFFAOYSA-N	CCCCCCCCCCCCCCCC(=O)OCC(C1C(C(CO1)O)O)O	TRUE	Normalized unit: Intensity; Annotation method: MSMS_Public_EXP_Pos_VS17_1	13441	0	0.96	0.29	0.39	0.75	6	0.67	1.18	5.23
9.268	430.38876	Sorbitane Monostearate - Polysorbate 60 in-source fragment	[M+H]+	TRUE	430.38	C24H46O6	Fatty acid esters	HVUMOYIDDBPOLL-UHFFFAOYSA-N	CCCCCCCCCCCCCCCCCC(=O)OCC(C1C(C(CO1)O)O)O	TRUE	Normalized unit: Intensity; Annotation method: MSMS_Public_EXP_Pos_VS17_1	13912	0	0.68	0.59	0.74	0.81	7	0.57	1.37	10.38
12.08	273.12064	Sotalol	[M+H]+	TRUE	273.12671	C12H20N2O3S	Sulfanilides	ZBMZVLHSJCTVON-UHFFFAOYSA-N	CC(C)NCC(C1=CC=C(C=C1)NS(=O)(=O)C)O	TRUE	Normalized unit: Intensity; Annotation method: MSMS_Public_EXP_Pos_VS17_1	9067	0	0.83	0	null	0.75	1	1	0.83	45.03
11.905	409.16678	SSR161421	[M+H]+	TRUE	409.16589	C25H20N4O2	4-aminoquinolines	FFHQNQNMELQOEF-UHFFFAOYSA-N	COC1=CC=C(C=C1)C(=O)NC1=C(C#N)C(NCC2=CC=CC=C2)=C2C=CC=CC2=N1	TRUE	Normalized unit: Intensity; Annotation method: MSMS_Public_EXP_Pos_VS17_1	13550	0	1	0	null	0.75	2	0.5	0.83	27.76
11.824	409.16721	SSR161421	[M+H]+	TRUE	409.16589	C25H20N4O2	4-aminoquinolines	FFHQNQNMELQOEF-UHFFFAOYSA-N	COC1=CC=C(C=C1)C(=O)NC1=C(C#N)C(NCC2=CC=CC=C2)=C2C=CC=CC2=N1	TRUE	Normalized unit: Intensity; Annotation method: MSMS_Public_EXP_Pos_VS17_1	13553	0	1	0	null	0.75	2	0.5	0.83	53.21
7.831	284.29419	Stearamide	[M-H2O+H]+	TRUE	284.29401	C18H37NO	Carboximidic acids	LYRFLYHAGKPMFH-UHFFFAOYSA-N	CCCCCCCCCCCCCCCCCC(=O)N	TRUE	Normalized unit: Intensity; Annotation method: MSMS_Public_EXP_Pos_VS17_1	9508	0	1	0.28	0.43	0.87	5	0.8	1.28	96.45
10.342	387.21375	Sufentanil	[M+H]+	TRUE	387.21075	C22H30N2O2S	Anilides	GGCSSNBKKAUURC-UHFFFAOYSA-N	[H]C([H])([H])OC([H])([H])C(N(C(=O)C([H])([H])C([H])([H])[H])c(c([H])3)c([H])c([H])c([H])c([H])3)(C([H])([H])1)C([H])([H])C([H])([H])N(C([H])([H])C([H])([H])c(s2)c([H])c([H])c([H])2)C([H])([H])1	TRUE	Normalized unit: Intensity; Annotation method: MSMS_Public_EXP_Pos_VS17_1	13095	0	0.94	0.05	0.08	0.73	3	0.33	0.84	9.44
10.544	174.0219	Sulfanilic acid	[M+H]+	TRUE	174.0219	C6H7NO3S	Benzenesulfonic acids and derivatives	HVBSAKJJOYLTQU-UHFFFAOYSA-N	S(c1ccc(N)cc1)(O)(=O)=O	TRUE	Normalized unit: Intensity; Annotation method: MSMS_Public_EXP_Pos_VS17_1	4834	0	1	0.33	0.46	0.77	5	0.6	1.25	12.99
8.886	174.02182	Sulfanilic acid	[M+H]+	TRUE	174.0219	C6H7NO3S	Benzenesulfonic acids and derivatives	HVBSAKJJOYLTQU-UHFFFAOYSA-N	S(c1ccc(N)cc1)(O)(=O)=O	TRUE	Normalized unit: Intensity; Annotation method: MSMS_Public_EXP_Pos_VS17_1	4832	0	1	0.2	0.26	0.79	5	0.6	1.09	11.6
12.581	301.07397	Tectorigenin	[M+H]+	TRUE	301.07001	C16H12O6	Isoflavones	OBBCRPUNCUPUOS-UHFFFAOYSA-N	O=C1C(=COC2=CC(O)=C(OC)C(O)=C12)C=3C=CC(O)=CC3	TRUE	Normalized unit: Intensity; Annotation method: MSMS_Public_EXP_Pos_VS17_1	10187	0	0.95	0.52	0.58	0.85	4	1	1.47	68.07
12.414	288.09271	Tenofovir	[M+H]+	TRUE	288.0856	C9H14N5O4P	6-aminopurines	SGOIRFVFHAKUTI-ZCFIWIBFSA-N	O=P(O)(O)CO[C@H](C)Cn1c2ncnc(c2nc1)N	TRUE	Normalized unit: Intensity; Annotation method: MSMS_Public_EXP_Pos_VS17_1	9623	0	0.78	0.54	0.69	0.75	6	0.33	1.31	19.89
9.151	125.00146	Terbutaline	[M+H]+	TRUE	125	C12H19NO3	Resorcinols	XWTYSIMOBUGWOL-UHFFFAOYSA-N	CC(C)(C)NCC(O)c(c1)cc(O)cc(O)1	TRUE	Normalized unit: Intensity; Annotation method: MSMS_Public_EXP_Pos_VS17_1	2518	0	0.99	0.11	0.14	0.72	4	0.5	0.94	119.13
7.724	212.14908	Terbutylazine-2-hydroxy	[M+H]+	TRUE	212.1506	C9H17N5O	N-aliphatic s-triazines	OYTCZOJKXCTBHG-UHFFFAOYSA-N	CCNC1=NC(O)=NC(NC(C)(C)C)=N1	TRUE	Normalized unit: Intensity; Annotation method: MSMS_Public_EXP_Pos_VS17_1	6574	0	0.99	0.01	0.01	0.81	2	1	0.94	256.74
11.323	201.13457	Tetrahydrozoline HCl	[M+H]+	TRUE	201.13901	C13H17ClN2	Tetralins	BJORNXNYWNIWEY-UHFFFAOYSA-N	N1(=C(NCC1)C2C3=CC=CC=C(CCC2)3).Cl	TRUE	Normalized unit: Intensity; Annotation method: MSMS_Public_EXP_Pos_VS17_1	6141	0	0.91	0	0.03	0.82	5	0.6	0.84	43.03
10.727	266.12225	thiamine	[M+H]+	TRUE	266.12	C12H17N4OS	Thiamines	JZRWCGZRTZMZEH-UHFFFAOYSA-N	OCCC=1SC=[N+](C1C)CC2=CN=C(N=C2N)C	TRUE	Normalized unit: Intensity; Annotation method: MSMS_Public_EXP_Pos_VS17_1	8798	0	0.97	0.38	0.6	0.73	8	0.38	1.29	56.58
3.323	317.21085	Traversianal	[M+H]+	TRUE	317.2106	C20H28O3	Fusicoccane diterpenoids	QXVAWAHULUVLPT-FHIBGDQLSA-N	C[C@@H]1CC(=O)[C@]/2([C@@H]1C[C@]3(CC[C@@H]([C@@H]3C/C=C2/C=O)C(=C)C)C)O	TRUE	Normalized unit: Intensity; Annotation method: MSMS_Public_EXP_Pos_VS17_1	10814	0	1	0.52	0.57	0.76	63	0.97	1.46	140.52
3.04	399.25067	Tri(butoxyethyl) phosphate	[M+H]+	TRUE	399.25061	C18H39O7P	Trialkyl phosphates	WTLBZVNBAKMVDP-UHFFFAOYSA-N	CCCCOCCOP(=O)(OCCOCCCC)OCCOCCCC	TRUE	Normalized unit: Intensity; Annotation method: MSMS_Public_EXP_Pos_VS17_1	13380	0	1	0.15	0.17	0.89	13	0.85	1.1	20
16.338	226.11308	triacanthine	[M+H]+	TRUE	226.11	C10H13N5	6-aminopurines	BEPGTHDUUROBHM-UHFFFAOYSA-N	N1=CN=C2C1=C(N=CN2CC=C(C)C)N	TRUE	Normalized unit: Intensity; Annotation method: MSMS_Public_EXP_Pos_VS17_1	7129	0	0.95	0.16	0.2	0.8	2	1	1.09	4.67
3.038	355.36761	tricosanoic acid	[M+H]+	TRUE	355.35999	C23H46O2	Very long-chain fatty acids	XEZVDURJDFGERA-UHFFFAOYSA-N	O=C(O)CCCCCCCCCCCCCCCCCCCCCC	TRUE	Normalized unit: Intensity; Annotation method: MSMS_Public_EXP_Pos_VS17_1	12175	0	0.74	0	null	0.75	1	1	0.79	106.2
9.263	398.39862	Tricosanoyl Ethanolamide	[M+H]+	TRUE	398.39929	C25H51NO2	N-acylethanolamines	WFRQXTUCHBFZII-UHFFFAOYSA-N	O=C(CCCCCCCCCCCCCCCCCCCCCC)NCCO	TRUE	Normalized unit: Intensity; Annotation method: MSMS_Public_EXP_Pos_VS17_1	13367	0	0.99	0.18	0.27	0.74	3	0.67	1.08	11.38
12.248	160.03693	TRIGONELLINE	[M+H]+	TRUE	160.037	C7H7NO2	Alkaloids and derivatives	WWNNZCOKKKDOPX-UHFFFAOYSA-N	C[N+]1=CC(=CC=C1)C([O-])=O	TRUE	Normalized unit: Intensity; Annotation method: MSMS_Public_EXP_Pos_VS17_1	4151	0	1	0.37	0.33	0.88	2	1	1.31	37.97
2.972	267.1716	Tri-isobutylphosphate	[M+H]+	TRUE	267.172	C12H27O4P	Trialkyl phosphates	HRKAMJBPFPHCSD-UHFFFAOYSA-N	O=P(OCC(C)C)(OCC(C)C)OCC(C)C	TRUE	Normalized unit: Intensity; Annotation method: MSMS_Public_EXP_Pos_VS17_1	8829	0	1	0.07	0.06	0.82	2	1	1.01	39.02
11.973	76.07614	Trimethylamine N-oxide	[M+H]+	TRUE	76.07621	C3H9NO	Trialkyl amine oxides	UYPYRKYUKCHHIB-UHFFFAOYSA-N	C[N+1](C)(C)[O-1]	TRUE	Normalized unit: Intensity; Annotation method: MSMS_Public_EXP_Pos_VS17_1	562	0	1	0.79	0.78	0.77	4	1	1.71	114.18
7.5	295.21085	Trimipramine	[M+H]+	TRUE	295.21689	C20H26N2	Dibenzazepines	ZSCDBOWYZJWBIY-UHFFFAOYSA-N	CC(CN1C2=CC=CC=C2CCC3=CC=CC=C31)CN(C)C	TRUE	Normalized unit: Intensity; Annotation method: MSMS_Public_EXP_Pos_VS17_1	9972	0	0.86	0.01	0.01	0.74	2	1	0.85	44.65
4.052	256.17505	Tripelennamine	[M+H]+	TRUE	256.18149	C16H21N3	2-benzylaminopyridines	UFLGIAIHIAPJJC-UHFFFAOYSA-N	[H]c(c([H])2)nc(c([H])c([H])2)N(C([H])([H])C([H])([H])N(C([H])([H])[H])C([H])([H])[H])C([H])([H])c(c([H])1)c([H])c([H])c([H])c([H])1	TRUE	Normalized unit: Intensity; Annotation method: MSMS_Public_EXP_Pos_VS17_1	8361	0	0.81	0	null	0.88	2	1	0.87	118.7
13.421	279.09195	Triphenylphosphine oxide	[M+H]+	TRUE	279.09329	C18H15OP	Phenylphosphines and derivatives	FIQMHBFVRAXMOP-UHFFFAOYSA-N	O=P(C1=CC=CC=C1)(C1=CC=CC=C1)C1=CC=CC=C1	TRUE	Normalized unit: Intensity; Annotation method: MSMS_Public_EXP_Pos_VS17_1	9287	0	0.99	0.29	0.31	0.87	3	0.67	1.19	9.08
10.922	173.10712	Tryptoline	[M+H]+	TRUE	173.10789	C11H12N2	Beta carbolines	CFTOTSJVQRFXOF-UHFFFAOYSA-N	C=1C=CC2=C(C1)NC3=C2CCNC3	TRUE	Normalized unit: Intensity; Annotation method: MSMS_Public_EXP_Pos_VS17_1	4796	0	1	0.14	0.14	0.82	9	0.78	1.04	4.49
11.294	182.10213	Tyrosine	[M+H]+	TRUE	182.10001	C9H11NO3	Tyrosine and derivatives	OUYCCCASQSFEME-QMMMGPOBSA-N	OC(=O)C(N)Cc(c1)ccc(O)c1	TRUE	Normalized unit: Intensity; Annotation method: MSMS_Public_EXP_Pos_VS17_1	5193	0	0.98	0.04	0.05	0.79	4	0.75	0.92	8.15
12.622	182.08699	Tyrosine	[M+H]+	TRUE	182.08118	C9H11NO3	Tyrosine and derivatives	OUYCCCASQSFEME-UHFFFAOYSA-N	C1=CC(=CC=C1CC(C(=O)O)N)O	TRUE	Normalized unit: Intensity; Annotation method: MSMS_Public_EXP_Pos_VS17_1	5189	0	0.84	0.12	0.14	0.92	3	1	1.03	6.74
17.028	185.026	Umbelliferone	[M+H]+	TRUE	185.02	C9H6O3	7-hydroxycoumarins	ORHBXUUXSCNDEV-UHFFFAOYSA-N	O=C1OC=2C=C(O)C=CC2C=C1	TRUE	Normalized unit: Intensity; Annotation method: MSMS_Public_EXP_Pos_VS17_1	5347	0	0.86	0	null	0.75	1	1	0.85	24.58
13.009	245.08237	uridine	[M+H]+	TRUE	245.08	C9H12N2O6	Pyrimidine nucleosides	DRTQHJPVMGBUCF-XVFCMESISA-N	O=C1C=CN(C(=O)N1)C2OC(CO)C(O)C2O	TRUE	Normalized unit: Intensity; Annotation method: MSMS_Public_EXP_Pos_VS17_1	7927	0	0.99	0.07	0.08	0.88	2	1	1.03	23.92
2.006	139.05014	UROCANATE	[M+H]+	TRUE	139.05	C6H6N2O2	Imidazolyl carboxylic acids and derivatives	LOIYMIARKYCTBW-OWOJBTEDSA-N	OC(=O)\C=C\C1=CNC=N1	TRUE	Normalized unit: Intensity; Annotation method: MSMS_Public_EXP_Pos_VS17_1	3147	0	1	0.51	0.5	0.77	5	1	1.43	5.31
2.109	139.05002	Urocanic acid	[M+H]+	TRUE	139.05074	C6H6N2O2	Imidazolyl carboxylic acids and derivatives	LOIYMIARKYCTBW-OWOJBTEDSA-N	C1=C(NC=N1)C=CC(=O)O	TRUE	Normalized unit: Intensity; Annotation method: MSMS_Public_EXP_Pos_VS17_1	3140	0	1	0.44	0.49	0.8	5	0.8	1.36	7.19
12.566	601.14124	Vitexin 2''-O-p-coumarate	[M+H]+	TRUE	601.13	C30H26O12	Flavonoid 8-C-glycosides	FJGOEBQRHWKKJH-HORBVDEJSA-N	O=C(OC1C(O)C(O)C(OC1C=2C(O)=CC(O)=C3C(=O)C=C(OC32)C=4C=CC(O)=CC4)CO)C=CC5=CC=C(O)C=C5	TRUE	Normalized unit: Intensity; Annotation method: MSMS_Public_EXP_Pos_VS17_1	15898	0	0.71	0.1	0.16	0.91	4	1	0.95	85.07
